# Supplementary material for: 4-(4-Bromo-3-methyl-1H-pyrazol-1-yl)-6-(but-3-yn­yloxy)pyrimidine
Source: Acta Crystallogr Sect E Struct Rep Online. 2009 Nov 7;65(Pt 12):o3031. doi: 10.1107/S1600536809046194 (PMC2972102; doi:10.1107/S1600536809046194)
Supplement: Supplementary file 1 [file e-65-o3031-sup1.cif]

##############################################################################
###                                                                        ###
###        Electronic paper (Acta Crystallographica Section E)             ###
###                                                                        ###
##############################################################################
#                                                                            #
# This CIF contains the data in a paper accepted for publication in Acta     #
# Crystallographica Section E. It conforms to the requirements of Notes      #
# for Authors for Section E, and has been peer reviewed under the auspices   #
# of the IUCr Commission on Journals.                                        #
#                                                                            #
# Full details of the Crystallographic Information File format               #
# are given in the paper "The Crystallographic Information File (CIF):       #
# a New Standard Archive File for Crystallography" by S. R. Hall, F. H.      #
# Allen and I. D. Brown [Acta Cryst. (1991), A47, 655-685].                  #
#                                                                            #
# The current version of the core CIF dictionary is obtainable from          #
# ftp://ftp.iucr.org/pub/cif_core.dic. The current version number is 2.4.    #
#                                                                            #
# Software is freely available for graphical display of the structure(s) in  #
# this CIF.  For information consult the CIF home page http://www.iucr.org/  #
# cif/home.html                                                              #
#                                                                            #
# This file may be used for bona fide research purposes within the           #
# scientific community so long as proper attribution is given to the journal # 
# article from which it was obtained.                                        #
#                                                                            #
##############################################################################
                                             
data_I
_audit_creation_method     SHELXL-97
_chemical_name_systematic
;
4-(4-Bromo-3-methyl-1<i>H</i>-pyrazol-1-yl)-6-(but-3-ynyloxy)pyrimidine
;
_chemical_name_common     ?
_chemical_formula_moiety     'C12 H11 Br N4 O'
_chemical_formula_sum     'C12 H11 Br N4 O'
_chemical_formula_iupac     'C12 H11 Br N4 O'
_chemical_formula_weight     307.16
_chemical_melting_point     ?
_symmetry_cell_setting     triclinic
_symmetry_space_group_name_H-M     'P -1'
_symmetry_space_group_name_Hall     '-P 1'
loop_
    _symmetry_equiv_pos_as_xyz
    'x, y, z'
    '-x, -y, -z'
_cell_length_a     7.9053(16)
_cell_length_b     10.045(2)
_cell_length_c     16.807(3)
_cell_angle_alpha     75.34(3)
_cell_angle_beta     77.98(3)
_cell_angle_gamma     80.78(3)
_cell_volume     1254.7(4)
_cell_formula_units_Z     4
_cell_measurement_reflns_used     536
_cell_measurement_theta_min     2.17
_cell_measurement_theta_max     27.48
_cell_measurement_temperature     173(2)
_exptl_crystal_description     plate
_exptl_crystal_colour     colorless
_exptl_crystal_size_max     0.11
_exptl_crystal_size_mid     0.10
_exptl_crystal_size_min     0.07
_exptl_crystal_density_diffrn     1.626
_exptl_crystal_density_meas     ?
_exptl_crystal_density_method     'not measured'
_exptl_crystal_F_000     616
_exptl_absorpt_coefficient_mu     3.270
_exptl_absorpt_correction_type     multi-scan
_exptl_absorpt_process_details     '(CrystalClear; Rigaku, 2008)'
_exptl_absorpt_correction_T_min     0.715
_exptl_absorpt_correction_T_max     0.803
_exptl_special_details
;
;
_diffrn_ambient_temperature     173(2)
_diffrn_radiation_type     MoK\a
_diffrn_radiation_wavelength     0.71073
_diffrn_radiation_source     'sealed tube'
_diffrn_radiation_monochromator     graphite
_diffrn_measurement_device_type     'Rigaku Saturn724+ CCD'
_diffrn_measurement_method     '\w scans at fixed \c = 45\%'
_diffrn_detector_area_resol_mean     ?
_diffrn_reflns_number     15373
_diffrn_reflns_av_R_equivalents     0.0381
_diffrn_reflns_av_sigmaI/netI     0.0421
_diffrn_reflns_theta_min     2.65
_diffrn_reflns_theta_max     27.48
_diffrn_reflns_theta_full     27.48
_diffrn_measured_fraction_theta_max     0.992
_diffrn_measured_fraction_theta_full     0.992
_diffrn_reflns_limit_h_min     -10
_diffrn_reflns_limit_h_max     10
_diffrn_reflns_limit_k_min     -13
_diffrn_reflns_limit_k_max     13
_diffrn_reflns_limit_l_min     -21
_diffrn_reflns_limit_l_max     21
_diffrn_standards_number     ?
_diffrn_standards_interval_count     ?
_diffrn_standards_interval_time     ?
_diffrn_standards_decay_%     ?
_refine_special_details
;
Refinement of <i>F</i>^2^ against ALL reflections. The weighted <i>R</i>-factor
<i>wR</i> and goodness of fit <i>S</i> are based on <i>F</i>^2^, conventional
<i>R</i>-factors <i>R</i> are based on <i>F</i>, with <i>F</i> set to zero for
negative <i>F</i>^2^. The threshold expression of <i>F</i>^2^ >
\s(<i>F</i>^2^) is used only for calculating <i>R</i>-factors(gt) <i>etc</i>.
and is not relevant to the choice of reflections for refinement.
<i>R</i>-factors based on <i>F</i>^2^ are statistically about twice as large
as those based on <i>F</i>, and <i>R</i>- factors based on ALL data will be
even larger.
;
_reflns_number_total     5693
_reflns_number_gt     4988
_reflns_threshold_expression     I>2\s(I)
_refine_ls_structure_factor_coef     Fsqd
_refine_ls_matrix_type     full
_refine_ls_R_factor_all     0.0564
_refine_ls_R_factor_gt     0.0468
_refine_ls_wR_factor_gt     0.0957
_refine_ls_wR_factor_ref     0.1056
_refine_ls_goodness_of_fit_ref     1.146
_refine_ls_restrained_S_all     1.142
_refine_ls_number_reflns     5693
_refine_ls_number_parameters     344
_refine_ls_number_restraints     48
_refine_ls_hydrogen_treatment     constr
_refine_ls_weighting_scheme     calc
_refine_ls_weighting_details
         'calc w=1/[\s^2^(Fo^2^)+(0.0360P)^2^+1.1156P] where P=(Fo^2^+2Fc^2^)/3'
_atom_sites_solution_hydrogens     geom
_atom_sites_solution_primary     direct
_atom_sites_solution_secondary     difmap
_refine_ls_shift/su_max     0.001
_refine_ls_shift/su_mean     0.000
_refine_diff_density_max     0.380
_refine_diff_density_min     -0.404
_refine_ls_extinction_method     none
_refine_ls_extinction_coef     ?
loop_
    _atom_type_symbol
    _atom_type_description
    _atom_type_scat_dispersion_real
    _atom_type_scat_dispersion_imag
    _atom_type_scat_source
    'C' 'C' 0.0033 0.0016
                         'International Tables Vol C Tables 4.2.6.8 and 6.1.1.4'
    'H' 'H' 0.0000 0.0000
                         'International Tables Vol C Tables 4.2.6.8 and 6.1.1.4'
    'N' 'N' 0.0061 0.0033
                         'International Tables Vol C Tables 4.2.6.8 and 6.1.1.4'
    'O' 'O' 0.0106 0.0060
                         'International Tables Vol C Tables 4.2.6.8 and 6.1.1.4'
    'Br' 'Br' -0.2901 2.4595
                         'International Tables Vol C Tables 4.2.6.8 and 6.1.1.4'
_computing_data_collection     'CrystalClear (Rigaku, 2008)'
_computing_cell_refinement     'CrystalClear (Rigaku, 2008)'
_computing_data_reduction     'CrystalClear (Rigaku, 2008)'
_computing_structure_solution     'SHELXS97 (Sheldrick, 2008)'
_computing_structure_refinement     'SHELXL97 (Sheldrick, 2008)'
_computing_molecular_graphics     'SHELXTL (Sheldrick, 2008)'
_computing_publication_material     'SHELXL97 (Sheldrick, 2008)'
loop_
    _atom_site_type_symbol
    _atom_site_label
    _atom_site_fract_x
    _atom_site_fract_y
    _atom_site_fract_z
    _atom_site_U_iso_or_equiv
    _atom_site_adp_type
    _atom_site_calc_flag
    _atom_site_refinement_flags
    _atom_site_occupancy
    _atom_site_disorder_assembly
    _atom_site_disorder_group
    Br Br1 0.84764(4) 0.85935(4) -0.01999(2) 0.04160(12) Uani d . 1 . .
    Br Br2 -0.32369(4) 0.71052(4) 0.25637(2) 0.04014(12) Uani d . 1 . .
    O O1 -0.0831(3) 0.4253(2) 0.12494(14) 0.0390(6) Uani d . 1 . .
    N N1 0.4057(3) 0.4528(3) 0.15609(17) 0.0313(6) Uani d . 1 . .
    N N2 0.1464(3) 0.3392(3) 0.19584(17) 0.0329(6) Uani d . 1 . .
    N N3 0.4330(3) 0.6484(3) 0.04879(16) 0.0275(6) Uani d . 1 . .
    N N4 0.3723(4) 0.7482(3) -0.01432(16) 0.0319(6) Uani d . 1 . .
    N N5 0.0933(3) 0.3312(3) 0.46819(17) 0.0311(6) Uani d . 1 . .
    N N6 0.3526(4) 0.2288(3) 0.52183(18) 0.0364(7) Uani d . 1 A .
    N N7 0.0905(3) 0.5264(3) 0.36020(15) 0.0267(5) Uani d . 1 . .
    N N8 0.1708(3) 0.6315(3) 0.30304(17) 0.0322(6) Uani d . 1 . .
    C C1 0.3082(4) 0.3559(3) 0.2019(2) 0.0323(7) Uani d . 1 . .
    H H1A 0.3588 0.2898 0.2443 0.039 Uiso calc R 1 . .
    C C2 0.3293(4) 0.5457(3) 0.09735(18) 0.0262(6) Uani d . 1 . .
    C C3 0.1647(4) 0.5414(3) 0.0840(2) 0.0309(7) Uani d . 1 . .
    H H3A 0.1140 0.6078 0.0418 0.037 Uiso calc R 1 . .
    C C4 0.0784(4) 0.4343(3) 0.1362(2) 0.0313(7) Uani d . 1 . .
    C C5 0.5956(4) 0.6658(3) 0.0570(2) 0.0315(7) Uani d . 1 . .
    H H5A 0.6636 0.6096 0.0961 0.038 Uiso calc R 1 . .
    C C6 0.6397(4) 0.7794(3) -0.0020(2) 0.0304(7) Uani d . 1 . .
    C C7 0.4990(4) 0.8284(3) -0.04569(19) 0.0302(7) Uani d . 1 . .
    C C8 0.4879(5) 0.9490(4) -0.1191(2) 0.0400(8) Uani d . 1 . .
    H H8A 0.3742 0.9589 -0.1359 0.060 Uiso calc R 1 . .
    H H8B 0.5802 0.9331 -0.1657 0.060 Uiso calc R 1 . .
    H H8C 0.5020 1.0337 -0.1035 0.060 Uiso calc R 1 . .
    C C9 -0.1643(5) 0.3004(4) 0.1696(2) 0.0388(8) Uani d . 1 . .
    H H9A -0.0746 0.2192 0.1722 0.047 Uiso calc R 1 . .
    H H9B -0.2516 0.2868 0.1387 0.047 Uiso calc R 1 . .
    C C10 -0.2516(5) 0.3097(4) 0.2568(2) 0.0387(8) Uani d . 1 . .
    H H10A -0.1668 0.3282 0.2874 0.046 Uiso calc R 1 . .
    H H10B -0.3476 0.3863 0.2548 0.046 Uiso calc R 1 . .
    C C11 -0.3206(4) 0.1772(4) 0.2997(2) 0.0404(8) Uani d . 1 . .
    C C12 -0.3688(5) 0.0678(4) 0.3306(2) 0.0461(9) Uani d . 1 . .
    H H12 -0.4077 -0.0205 0.3555 0.055 Uiso calc R 1 . .
    C C13 0.1847(4) 0.2382(3) 0.5180(2) 0.0324(7) Uani d . 1 . .
    H H13A 0.1221 0.1683 0.5563 0.039 Uiso calc R 1 . .
    C C14 0.1859(4) 0.4271(3) 0.41388(19) 0.0259(6) Uani d . 1 . .
    C C15 0.3608(4) 0.4307(3) 0.4096(2) 0.0319(7) Uani d . 1 A .
    H H15A 0.4244 0.4988 0.3701 0.038 Uiso calc R 1 . .
    C C16 0.4367(4) 0.3271(4) 0.4674(2) 0.0384(8) Uani d . 1 . .
    C C17 -0.0815(4) 0.5332(3) 0.35647(19) 0.0285(7) Uani d . 1 . .
    H H17A -0.1629 0.4726 0.3900 0.034 Uiso calc R 1 . .
    C C18 -0.1110(4) 0.6466(3) 0.2937(2) 0.0294(7) Uani d . 1 . .
    C C19 0.0468(4) 0.7055(3) 0.2624(2) 0.0315(7) Uani d . 1 . .
    C C20 0.0820(5) 0.8313(4) 0.1948(2) 0.0460(9) Uani d . 1 . .
    H H20A 0.2043 0.8464 0.1873 0.069 Uiso calc R 1 . .
    H H20B 0.0071 0.9119 0.2101 0.069 Uiso calc R 1 . .
    H H20C 0.0578 0.8183 0.1426 0.069 Uiso calc R 1 . .
    O O2 0.6027(4) 0.3390(4) 0.4735(3) 0.0316(10) Uani d PU 0.714(8) A 1
    C C21 0.6792(6) 0.2448(5) 0.5416(3) 0.0337(13) Uani d PU 0.714(8) A 1
    H H21A 0.5903 0.2319 0.5931 0.040 Uiso calc PR 0.714(8) A 1
    H H21B 0.7758 0.2861 0.5521 0.040 Uiso calc PR 0.714(8) A 1
    C C22 0.7475(7) 0.1058(6) 0.5210(3) 0.0374(13) Uani d PU 0.714(8) A 1
    H H22A 0.6528 0.0660 0.5078 0.045 Uiso calc PR 0.714(8) A 1
    H H22B 0.8417 0.1173 0.4716 0.045 Uiso calc PR 0.714(8) A 1
    C C23 0.8143(6) 0.0124(5) 0.5927(3) 0.0347(13) Uani d PU 0.714(8) A 1
    O O2' 0.6200(12) 0.3001(11) 0.4464(6) 0.027(2) Uiso d PU 0.286(8) A 2
    C C21' 0.7129(14) 0.1783(13) 0.4919(7) 0.027(3) Uiso d PU 0.286(8) A 2
    H H21C 0.8333 0.1649 0.4611 0.032 Uiso calc PR 0.286(8) A 2
    H H21D 0.6554 0.0960 0.4953 0.032 Uiso calc PR 0.286(8) A 2
    C C22' 0.7188(17) 0.1897(14) 0.5783(9) 0.035(3) Uiso d PU 0.286(8) A 2
    H H22C 0.7883 0.2653 0.5750 0.042 Uiso calc PR 0.286(8) A 2
    H H22D 0.5993 0.2135 0.6070 0.042 Uiso calc PR 0.286(8) A 2
    C C23' 0.7965(16) 0.0586(14) 0.6274(9) 0.034(3) Uiso d PU 0.286(8) A 2
    C C24 0.8639(5) -0.0575(4) 0.6544(3) 0.0473(10) Uani d . 1 . .
    H H24 0.9032 -0.1129 0.7034 0.057 Uiso calc R 1 A 1
loop_
    _atom_site_aniso_label
    _atom_site_aniso_U_11
    _atom_site_aniso_U_22
    _atom_site_aniso_U_33
    _atom_site_aniso_U_12
    _atom_site_aniso_U_13
    _atom_site_aniso_U_23
    Br1 0.03268(19) 0.0426(2) 0.0462(2) -0.01365(15) -0.00338(15) -0.00121(16)
    Br2 0.03508(19) 0.0429(2) 0.0398(2) 0.00172(15) -0.01630(15) -0.00052(15)
    O1 0.0290(12) 0.0405(14) 0.0411(14) -0.0147(10) -0.0134(10) 0.0147(11)
    N1 0.0258(13) 0.0306(14) 0.0333(15) -0.0030(11) -0.0065(11) 0.0011(11)
    N2 0.0297(14) 0.0314(14) 0.0331(15) -0.0035(11) -0.0099(11) 0.0041(11)
    N3 0.0273(13) 0.0274(13) 0.0259(13) -0.0075(10) -0.0050(10) 0.0006(10)
    N4 0.0358(15) 0.0311(14) 0.0279(14) -0.0059(11) -0.0121(12) 0.0015(11)
    N5 0.0278(14) 0.0290(14) 0.0337(15) -0.0083(11) -0.0055(11) 0.0011(11)
    N6 0.0294(14) 0.0332(15) 0.0392(16) -0.0066(12) -0.0089(12) 0.0093(12)
    N7 0.0238(13) 0.0253(13) 0.0276(14) -0.0041(10) -0.0023(10) -0.0009(10)
    N8 0.0309(14) 0.0280(14) 0.0327(15) -0.0074(11) -0.0045(11) 0.0036(11)
    C1 0.0286(16) 0.0314(17) 0.0326(18) -0.0019(13) -0.0088(13) 0.0021(13)
    C2 0.0248(15) 0.0282(16) 0.0232(15) -0.0035(12) -0.0028(12) -0.0021(12)
    C3 0.0335(17) 0.0287(16) 0.0284(17) -0.0009(13) -0.0109(13) 0.0002(13)
    C4 0.0291(16) 0.0324(17) 0.0311(17) -0.0017(13) -0.0095(13) -0.0028(13)
    C5 0.0304(17) 0.0311(17) 0.0315(17) -0.0043(13) -0.0086(13) -0.0013(13)
    C6 0.0287(16) 0.0308(17) 0.0314(17) -0.0035(13) -0.0027(13) -0.0086(13)
    C7 0.0329(17) 0.0310(17) 0.0257(16) -0.0076(13) -0.0017(13) -0.0049(13)
    C8 0.046(2) 0.0354(19) 0.0338(19) -0.0089(16) -0.0081(16) 0.0040(15)
    C9 0.0338(18) 0.044(2) 0.038(2) -0.0123(15) -0.0103(15) -0.0008(16)
    C10 0.0334(18) 0.0395(19) 0.043(2) -0.0052(15) -0.0098(15) -0.0055(16)
    C11 0.0293(17) 0.048(2) 0.041(2) -0.0049(15) -0.0144(15) 0.0006(17)
    C12 0.047(2) 0.045(2) 0.042(2) -0.0207(18) -0.0114(17) 0.0103(17)
    C13 0.0255(16) 0.0324(17) 0.0359(18) -0.0082(13) -0.0044(13) 0.0005(14)
    C14 0.0255(15) 0.0239(15) 0.0274(16) -0.0044(12) -0.0049(12) -0.0028(12)
    C15 0.0282(16) 0.0279(16) 0.0352(18) -0.0050(13) -0.0066(13) 0.0027(13)
    C16 0.0284(17) 0.0383(19) 0.042(2) -0.0063(14) -0.0097(15) 0.0064(15)
    C17 0.0261(15) 0.0295(16) 0.0295(16) -0.0026(12) -0.0064(13) -0.0047(13)
    C18 0.0290(16) 0.0295(16) 0.0298(16) 0.0007(13) -0.0102(13) -0.0055(13)
    C19 0.0324(17) 0.0306(17) 0.0295(17) -0.0039(13) -0.0072(13) -0.0014(13)
    C20 0.052(2) 0.036(2) 0.045(2) -0.0116(17) -0.0146(18) 0.0088(16)
    O2 0.0213(16) 0.029(2) 0.040(2) -0.0071(13) -0.0081(15) 0.0042(17)
    C21 0.027(2) 0.037(3) 0.037(3) -0.0047(19) -0.011(2) -0.003(2)
    C22 0.036(3) 0.037(3) 0.035(3) -0.002(2) -0.006(2) -0.003(2)
    C23 0.026(2) 0.034(3) 0.040(3) -0.0020(18) -0.003(2) -0.003(2)
    C24 0.0302(18) 0.051(2) 0.049(2) -0.0037(16) -0.0071(16) 0.0095(18)
_geom_special_details
;
All e.s.d.'s (except the e.s.d. in the dihedral angle between two l.s. planes)
are estimated using the full covariance matrix. The cell e.s.d.'s are taken
into account individually in the estimation of e.s.d.'s in distances, angles
and torsion angles; correlations between e.s.d.'s in cell parameters are only
used when they are defined by crystal symmetry. An approximate (isotropic)
treatment of cell e.s.d.'s is used for estimating e.s.d.'s involving l.s.
planes.
;
loop_
    _geom_bond_atom_site_label_1
    _geom_bond_atom_site_label_2
    _geom_bond_site_symmetry_2
    _geom_bond_distance
    _geom_bond_publ_flag
    Br1 C6 . 1.879(3) ?
    Br2 C18 . 1.877(3) ?
    O1 C4 . 1.349(4) ?
    O1 C9 . 1.460(4) ?
    N1 C1 . 1.322(4) ?
    N1 C2 . 1.346(4) ?
    N2 C4 . 1.335(4) ?
    N2 C1 . 1.344(4) ?
    N3 C5 . 1.363(4) ?
    N3 N4 . 1.371(3) ?
    N3 C2 . 1.404(4) ?
    N4 C7 . 1.324(4) ?
    N5 C13 . 1.318(4) ?
    N5 C14 . 1.341(4) ?
    N6 C16 . 1.324(4) ?
    N6 C13 . 1.330(4) ?
    N7 C17 . 1.364(4) ?
    N7 N8 . 1.374(3) ?
    N7 C14 . 1.402(4) ?
    N8 C19 . 1.329(4) ?
    C1 H1A . 0.9500 ?
    C2 C3 . 1.374(4) ?
    C3 C4 . 1.379(4) ?
    C3 H3A . 0.9500 ?
    C5 C6 . 1.348(4) ?
    C5 H5A . 0.9500 ?
    C6 C7 . 1.415(4) ?
    C7 C8 . 1.500(4) ?
    C8 H8A . 0.9800 ?
    C8 H8B . 0.9800 ?
    C8 H8C . 0.9800 ?
    C9 C10 . 1.503(5) ?
    C9 H9A . 0.9900 ?
    C9 H9B . 0.9900 ?
    C10 C11 . 1.474(5) ?
    C10 H10A . 0.9900 ?
    C10 H10B . 0.9900 ?
    C11 C12 . 1.177(5) ?
    C12 H12 . 0.9500 ?
    C13 H13A . 0.9500 ?
    C14 C15 . 1.375(4) ?
    C15 C16 . 1.385(4) ?
    C15 H15A . 0.9500 ?
    C16 O2 . 1.363(4) ?
    C16 O2' . 1.417(10) ?
    C17 C18 . 1.369(4) ?
    C17 H17A . 0.9500 ?
    C18 C19 . 1.410(4) ?
    C19 C20 . 1.490(4) ?
    C20 H20A . 0.9800 ?
    C20 H20B . 0.9800 ?
    C20 H20C . 0.9800 ?
    O2 C21 . 1.458(6) ?
    C21 C22 . 1.512(8) ?
    C21 H21A . 0.9900 ?
    C21 H21B . 0.9900 ?
    C22 C23 . 1.464(7) ?
    C22 H22A . 0.9900 ?
    C22 H22B . 0.9900 ?
    C23 C24 . 1.198(6) ?
    O2' C21' . 1.448(16) ?
    C21' C22' . 1.496(18) ?
    C21' H21C . 0.9900 ?
    C21' H21D . 0.9900 ?
    C22' C23' . 1.481(19) ?
    C22' H22C . 0.9900 ?
    C22' H22D . 0.9900 ?
    C23' C24 . 1.218(13) ?
    C24 H24 . 0.9500 ?
loop_
    _geom_angle_atom_site_label_1
    _geom_angle_atom_site_label_2
    _geom_angle_atom_site_label_3
    _geom_angle_site_symmetry_1
    _geom_angle_site_symmetry_3
    _geom_angle
    _geom_angle_publ_flag
    C4 O1 C9 . . 118.1(2) ?
    C1 N1 C2 . . 114.5(3) ?
    C4 N2 C1 . . 114.5(3) ?
    C5 N3 N4 . . 112.1(2) ?
    C5 N3 C2 . . 127.4(3) ?
    N4 N3 C2 . . 120.5(2) ?
    C7 N4 N3 . . 104.9(2) ?
    C13 N5 C14 . . 114.2(3) ?
    C16 N6 C13 . . 114.3(3) ?
    C17 N7 N8 . . 112.7(2) ?
    C17 N7 C14 . . 127.3(3) ?
    N8 N7 C14 . . 120.0(2) ?
    C19 N8 N7 . . 104.9(2) ?
    N1 C1 N2 . . 128.1(3) ?
    N1 C1 H1A . . 116.0 ?
    N2 C1 H1A . . 116.0 ?
    N1 C2 C3 . . 123.8(3) ?
    N1 C2 N3 . . 114.4(3) ?
    C3 C2 N3 . . 121.8(3) ?
    C2 C3 C4 . . 115.4(3) ?
    C2 C3 H3A . . 122.3 ?
    C4 C3 H3A . . 122.3 ?
    N2 C4 O1 . . 118.8(3) ?
    N2 C4 C3 . . 123.7(3) ?
    O1 C4 C3 . . 117.5(3) ?
    C6 C5 N3 . . 105.7(3) ?
    C6 C5 H5A . . 127.2 ?
    N3 C5 H5A . . 127.2 ?
    C5 C6 C7 . . 107.3(3) ?
    C5 C6 Br1 . . 125.9(3) ?
    C7 C6 Br1 . . 126.8(2) ?
    N4 C7 C6 . . 110.0(3) ?
    N4 C7 C8 . . 122.3(3) ?
    C6 C7 C8 . . 127.7(3) ?
    C7 C8 H8A . . 109.5 ?
    C7 C8 H8B . . 109.5 ?
    H8A C8 H8B . . 109.5 ?
    C7 C8 H8C . . 109.5 ?
    H8A C8 H8C . . 109.5 ?
    H8B C8 H8C . . 109.5 ?
    O1 C9 C10 . . 111.5(3) ?
    O1 C9 H9A . . 109.3 ?
    C10 C9 H9A . . 109.3 ?
    O1 C9 H9B . . 109.3 ?
    C10 C9 H9B . . 109.3 ?
    H9A C9 H9B . . 108.0 ?
    C11 C10 C9 . . 108.5(3) ?
    C11 C10 H10A . . 110.0 ?
    C9 C10 H10A . . 110.0 ?
    C11 C10 H10B . . 110.0 ?
    C9 C10 H10B . . 110.0 ?
    H10A C10 H10B . . 108.4 ?
    C12 C11 C10 . . 176.1(4) ?
    C11 C12 H12 . . 180.0 ?
    N5 C13 N6 . . 128.8(3) ?
    N5 C13 H13A . . 115.6 ?
    N6 C13 H13A . . 115.6 ?
    N5 C14 C15 . . 124.0(3) ?
    N5 C14 N7 . . 114.8(3) ?
    C15 C14 N7 . . 121.2(3) ?
    C14 C15 C16 . . 114.6(3) ?
    C14 C15 H15A . . 122.7 ?
    C16 C15 H15A . . 122.7 ?
    N6 C16 O2 . . 119.1(3) ?
    N6 C16 C15 . . 124.1(3) ?
    O2 C16 C15 . . 116.3(3) ?
    N6 C16 O2' . . 117.6(5) ?
    O2 C16 O2' . . 27.1(3) ?
    C15 C16 O2' . . 114.6(5) ?
    N7 C17 C18 . . 104.8(3) ?
    N7 C17 H17A . . 127.6 ?
    C18 C17 H17A . . 127.6 ?
    C17 C18 C19 . . 107.6(3) ?
    C17 C18 Br2 . . 125.8(2) ?
    C19 C18 Br2 . . 126.6(2) ?
    N8 C19 C18 . . 110.0(3) ?
    N8 C19 C20 . . 121.6(3) ?
    C18 C19 C20 . . 128.5(3) ?
    C19 C20 H20A . . 109.5 ?
    C19 C20 H20B . . 109.5 ?
    H20A C20 H20B . . 109.5 ?
    C19 C20 H20C . . 109.5 ?
    H20A C20 H20C . . 109.5 ?
    H20B C20 H20C . . 109.5 ?
    C16 O2 C21 . . 118.4(3) ?
    O2 C21 C22 . . 111.2(5) ?
    O2 C21 H21A . . 109.4 ?
    C22 C21 H21A . . 109.4 ?
    O2 C21 H21B . . 109.4 ?
    C22 C21 H21B . . 109.4 ?
    H21A C21 H21B . . 108.0 ?
    C23 C22 C21 . . 109.4(5) ?
    C23 C22 H22A . . 109.8 ?
    C21 C22 H22A . . 109.8 ?
    C23 C22 H22B . . 109.8 ?
    C21 C22 H22B . . 109.8 ?
    H22A C22 H22B . . 108.2 ?
    C24 C23 C22 . . 175.5(6) ?
    C16 O2' C21' . . 120.6(8) ?
    O2' C21' C22' . . 112.0(12) ?
    O2' C21' H21C . . 109.2 ?
    C22' C21' H21C . . 109.2 ?
    O2' C21' H21D . . 109.2 ?
    C22' C21' H21D . . 109.2 ?
    H21C C21' H21D . . 107.9 ?
    C23' C22' C21' . . 111.4(12) ?
    C23' C22' H22C . . 109.3 ?
    C21' C22' H22C . . 109.3 ?
    C23' C22' H22D . . 109.3 ?
    C21' C22' H22D . . 109.3 ?
    H22C C22' H22D . . 108.0 ?
    C24 C23' C22' . . 168.1(14) ?
    C23 C24 C23' . . 39.2(6) ?
    C23 C24 H24 . . 180.0 ?
    C23' C24 H24 . . 140.8 ?
loop_
    _geom_torsion_atom_site_label_1
    _geom_torsion_atom_site_label_2
    _geom_torsion_atom_site_label_3
    _geom_torsion_atom_site_label_4
    _geom_torsion_site_symmetry_1
    _geom_torsion_site_symmetry_2
    _geom_torsion_site_symmetry_3
    _geom_torsion_site_symmetry_4
    _geom_torsion
    _geom_torsion_publ_flag
    C5 N3 N4 C7 . . . . 0.0(4) ?
    C2 N3 N4 C7 . . . . 178.9(3) ?
    C17 N7 N8 C19 . . . . -0.2(4) ?
    C14 N7 N8 C19 . . . . 179.6(3) ?
    C2 N1 C1 N2 . . . . 0.8(5) ?
    C4 N2 C1 N1 . . . . -0.5(5) ?
    C1 N1 C2 C3 . . . . -0.8(5) ?
    C1 N1 C2 N3 . . . . -180.0(3) ?
    C5 N3 C2 N1 . . . . -2.5(5) ?
    N4 N3 C2 N1 . . . . 178.8(3) ?
    C5 N3 C2 C3 . . . . 178.3(3) ?
    N4 N3 C2 C3 . . . . -0.3(5) ?
    N1 C2 C3 C4 . . . . 0.6(5) ?
    N3 C2 C3 C4 . . . . 179.7(3) ?
    C1 N2 C4 O1 . . . . 179.4(3) ?
    C1 N2 C4 C3 . . . . 0.2(5) ?
    C9 O1 C4 N2 . . . . -9.4(5) ?
    C9 O1 C4 C3 . . . . 169.8(3) ?
    C2 C3 C4 N2 . . . . -0.3(5) ?
    C2 C3 C4 O1 . . . . -179.5(3) ?
    N4 N3 C5 C6 . . . . 0.2(4) ?
    C2 N3 C5 C6 . . . . -178.5(3) ?
    N3 C5 C6 C7 . . . . -0.3(4) ?
    N3 C5 C6 Br1 . . . . 178.1(2) ?
    N3 N4 C7 C6 . . . . -0.2(3) ?
    N3 N4 C7 C8 . . . . 177.7(3) ?
    C5 C6 C7 N4 . . . . 0.4(4) ?
    Br1 C6 C7 N4 . . . . -178.0(2) ?
    C5 C6 C7 C8 . . . . -177.5(3) ?
    Br1 C6 C7 C8 . . . . 4.1(5) ?
    C4 O1 C9 C10 . . . . 84.4(4) ?
    O1 C9 C10 C11 . . . . -176.4(3) ?
    C9 C10 C11 C12 . . . . 22(6) ?
    C14 N5 C13 N6 . . . . 1.1(5) ?
    C16 N6 C13 N5 . . . . -0.3(6) ?
    C13 N5 C14 C15 . . . . -0.4(5) ?
    C13 N5 C14 N7 . . . . 179.7(3) ?
    C17 N7 C14 N5 . . . . -1.6(5) ?
    N8 N7 C14 N5 . . . . 178.6(3) ?
    C17 N7 C14 C15 . . . . 178.4(3) ?
    N8 N7 C14 C15 . . . . -1.3(4) ?
    N5 C14 C15 C16 . . . . -0.9(5) ?
    N7 C14 C15 C16 . . . . 179.1(3) ?
    C13 N6 C16 O2 . . . . 171.0(4) ?
    C13 N6 C16 C15 . . . . -1.2(6) ?
    C13 N6 C16 O2' . . . . -158.2(6) ?
    C14 C15 C16 N6 . . . . 1.8(6) ?
    C14 C15 C16 O2 . . . . -170.6(4) ?
    C14 C15 C16 O2' . . . . 159.4(6) ?
    N8 N7 C17 C18 . . . . 0.7(4) ?
    C14 N7 C17 C18 . . . . -179.1(3) ?
    N7 C17 C18 C19 . . . . -0.8(4) ?
    N7 C17 C18 Br2 . . . . 179.0(2) ?
    N7 N8 C19 C18 . . . . -0.3(4) ?
    N7 N8 C19 C20 . . . . 179.5(3) ?
    C17 C18 C19 N8 . . . . 0.8(4) ?
    Br2 C18 C19 N8 . . . . -179.1(2) ?
    C17 C18 C19 C20 . . . . -179.0(3) ?
    Br2 C18 C19 C20 . . . . 1.1(5) ?
    N6 C16 O2 C21 . . . . -1.8(7) ?
    C15 C16 O2 C21 . . . . 171.0(4) ?
    O2' C16 O2 C21 . . . . -96.0(11) ?
    C16 O2 C21 C22 . . . . 81.1(6) ?
    O2 C21 C22 C23 . . . . -176.9(4) ?
    C21 C22 C23 C24 . . . . 10(7) ?
    N6 C16 O2' C21' . . . . -8.8(12) ?
    O2 C16 O2' C21' . . . . 91.8(13) ?
    C15 C16 O2' C21' . . . . -168.0(8) ?
    C16 O2' C21' C22' . . . . -71.7(13) ?
    O2' C21' C22' C23' . . . . 173.6(10) ?
    C21' C22' C23' C24 . . . . 2(6) ?
    C22 C23 C24 C23' . . . . -10(6) ?
    C22' C23' C24 C23 . . . . -3(5) ?
data_global
_journal_date_recd_electronic     2009-10-27
_journal_date_accepted     2009-11-03
_journal_name_full     'Acta Crystallographica, Section E'
_journal_year     2009
_journal_volume     65
_journal_issue     12
_journal_page_first     o3031
_journal_page_last     o3031
_journal_paper_category     QO
_journal_coeditor_code     HB5193
_publ_contact_author_name     'Yong-Hong Li'
_publ_contact_author_address
;
Key Laboratory of Pesticide Chemistry and Application, Ministry of Agriculture,
 Institute of Plant Protection Academy of Agricultural Sciences, Beijing
 100193, People's Republic of China
;
_publ_contact_author_email     'liyh2012@163.com'
_publ_contact_author_fax     '+861062899142'
_publ_contact_author_phone     '+861062899142'
_publ_section_title
;
4-(4-Bromo-3-methyl-1<i>H</i>-pyrazol-1-yl)-6-(but-3-ynyloxy)pyrimidine
;
loop_
    _publ_author_name
    _publ_author_footnote
    _publ_author_address
    'Heng, Lin-Sen' .
;
College of Bio-information, Chongqing University of Post and Telecommunications,
Chongqing 400065, People's Republic of China
;
    'Li, Yong-Hong' .
;
Key Laboratory of Pesticide Chemistry and Applications, Ministry of Agriculture,
Institute of Plant Protection Academy of Agricultural Sciences, Beijing
100193, People's Republic of China
;
    'Mei, Xiang-Dong' .
;
Key Laboratory of Pesticide Chemistry and Applications, Ministry of Agriculture,
Institute of Plant Protection Academy of Agricultural Sciences, Beijing
100193, People's Republic of China
;
    'Ning, Jun' .
;
Key Laboratory of Pesticide Chemistry and Applications, Ministry of Agriculture,
Institute of Plant Protection Academy of Agricultural Sciences, Beijing
100193, People's Republic of China
;
