# Supplementary material for: 4-(4-Bromo-3-methyl-1H-pyrazol-1-yl)-6-(but-3-yn­yloxy)pyrimidine
Source: Acta Crystallogr Sect E Struct Rep Online. 2009 Nov 7;65(Pt 12):o3031. doi: 10.1107/S1600536809046194 (PMC2972102; doi:10.1107/S1600536809046194)
Supplement: Supplementary file 2 [file e-65-o3031-Isup2.hkl]

# 
# h,k,l, Fc-squared, Fo-squared, sigma(Fo-squared) and status flag 
# 
data_I
_shelx_title ' sa337 in P-1' 
_shelx_refln_list_code          4 
_shelx_F_calc_maximum      150.04 
_exptl_crystal_F_000       616.00 
_reflns_d_resolution_high  0.7702 
 
loop_ 
 _symmetry_equiv_pos_as_xyz 
 'x, y, z' 
 '-x, -y, -z' 
 
_cell_length_a     7.9053 
_cell_length_b    10.0448 
_cell_length_c    16.8069 
_cell_angle_alpha  75.342 
_cell_angle_beta   77.980 
_cell_angle_gamma  80.780 
 
_shelx_F_squared_multiplier     1.000 
 
loop_ 
 _refln_index_h 
 _refln_index_k 
 _refln_index_l 
 _refln_F_squared_calc 
 _refln_F_squared_meas 
 _refln_F_squared_sigma 
 _refln_observed_status 
   1   0   0        9.86        9.80      1.43 o 
   2   0   0     3716.49     3817.82     21.12 o 
   3   0   0       48.00       52.37      3.62 o 
   4   0   0    12881.05    14164.42    253.53 o 
   5   0   0      750.45      730.36     19.93 o 
   6   0   0     2415.50     2313.73     41.76 o 
   7   0   0       50.02       65.25     13.37 o 
   8   0   0      285.48      235.95     14.86 o 
   9   0   0       18.38       23.59      9.73 o 
  -9   1   0       63.35       68.26     15.96 o 
  -8   1   0      199.43      167.36     16.46 o 
  -7   1   0     1414.44     1390.84     35.34 o 
  -6   1   0        1.98       16.82      8.17 o 
  -5   1   0     2608.55     2599.19     75.79 o 
  -4   1   0     1033.21     1156.06     27.05 o 
  -3   1   0      827.70      752.10     12.82 o 
  -2   1   0       47.47       55.66      5.79 o 
  -1   1   0     4373.42     4516.11     38.53 o 
   1   1   0     6747.81     6840.57     65.13 o 
   2   1   0      334.00      350.84     18.87 o 
   3   1   0     3258.77     3299.90     48.43 o 
   4   1   0       65.35       97.96      4.71 o 
   5   1   0     5082.55     5029.13     76.26 o 
   6   1   0     2682.99     2485.58     61.33 o 
   7   1   0      130.30      146.39     15.49 o 
   8   1   0      263.19      221.79     22.15 o 
   9   1   0       96.09       91.26     16.84 o 
  10   1   0      334.34      328.84     39.59 o 
  -9   2   0       61.57       58.65     16.51 o 
  -8   2   0      921.20      929.86     35.29 o 
  -7   2   0       13.32       19.25      8.78 o 
  -6   2   0     1129.30     1055.07     27.44 o 
  -5   2   0       50.56       46.72     10.69 o 
  -4   2   0     1496.80     1567.00     61.24 o 
  -3   2   0     1818.23     1961.65     20.61 o 
  -2   2   0    15252.20    15706.37     68.02 o 
  -1   2   0     1896.62     1885.70     19.80 o 
   0   2   0     8319.66     8693.41     73.06 o 
   1   2   0     2290.42     2298.22     10.77 o 
   2   2   0     1127.64     1077.68     16.95 o 
   3   2   0     4244.99     4247.06    113.42 o 
   4   2   0     5700.66     5776.80     66.66 o 
   5   2   0     1488.94     1381.70     30.58 o 
   6   2   0      752.16      704.24     25.02 o 
   7   2   0       89.59       97.11      9.68 o 
   8   2   0      352.93      312.41     46.49 o 
   9   2   0      556.57      600.75     55.95 o 
  10   2   0      135.02      178.94     21.05 o 
  -9   3   0      335.86      349.24     42.48 o 
  -8   3   0       40.27       41.78      9.09 o 
  -7   3   0      260.22      259.35     16.44 o 
  -6   3   0       18.60       15.08      6.28 o 
  -5   3   0       17.55       33.51      7.23 o 
  -4   3   0      483.10      468.78     17.70 o 
  -3   3   0     3173.44     3195.48     39.27 o 
  -2   3   0     1676.01     1678.99     17.71 o 
  -1   3   0     4400.35     4392.09     20.34 o 
   0   3   0      558.47      527.39      9.96 o 
   1   3   0     1579.08     1374.18     12.33 o 
   2   3   0     3029.03     3025.23     23.79 o 
   3   3   0      762.57      665.75     13.46 o 
   4   3   0     2044.66     1949.44     48.68 o 
   5   3   0        3.05       13.64      2.49 o 
   6   3   0       77.97      108.69     12.73 o 
   7   3   0       79.85       68.35      8.56 o 
   8   3   0     1040.73      962.09     49.43 o 
   9   3   0       25.97       17.36     11.01 o 
  -9   4   0        2.64       13.12      7.54 o 
  -8   4   0      417.51      452.51     34.98 o 
  -7   4   0      102.38       98.07     10.31 o 
  -6   4   0      411.27      423.46     18.79 o 
  -5   4   0      274.31      288.33     18.82 o 
  -4   4   0     3445.91     3388.94     59.74 o 
  -3   4   0     3494.04     3585.43    100.25 o 
  -2   4   0      448.16      377.65     16.86 o 
  -1   4   0      636.23      633.10     15.68 o 
   0   4   0      321.94      344.29      7.12 o 
   1   4   0     2968.20     2938.69     42.39 o 
   2   4   0       71.73       64.25      8.74 o 
   3   4   0     5821.92     6334.64     63.65 o 
   4   4   0     1463.91     1467.42     33.13 o 
   5   4   0       15.14       14.08      6.95 o 
   6   4   0      615.94      545.71     29.78 o 
   7   4   0     1941.63     1901.68     41.92 o 
   8   4   0       46.02       51.00     12.00 o 
   9   4   0      775.99      808.10     65.87 o 
  -8   5   0        3.95       26.45      7.85 o 
  -7   5   0       56.04       58.72     10.59 o 
  -6   5   0       20.06       25.31      7.04 o 
  -5   5   0      895.99      927.31     37.73 o 
  -4   5   0      617.27      597.66     56.77 o 
  -3   5   0      903.82      905.00     32.60 o 
  -2   5   0      775.81      775.24     18.58 o 
  -1   5   0      193.47      190.76      7.26 o 
   0   5   0     2770.97     2703.71     50.27 o 
   1   5   0      624.11      602.72     12.84 o 
   2   5   0     5410.22     5622.82     82.74 o 
   3   5   0        5.88        7.67     10.11 o 
   4   5   0        3.66       19.34      2.78 o 
   5   5   0      244.55      265.41     17.31 o 
   6   5   0      985.11     1026.65     34.93 o 
   7   5   0       83.94       91.31     20.23 o 
   8   5   0      341.15      358.61     32.76 o 
   9   5   0       63.55       52.80     20.08 o 
  -8   6   0        2.45        2.41      5.47 o 
  -7   6   0        6.28       20.15      6.91 o 
  -6   6   0       59.58       61.13     10.05 o 
  -5   6   0      277.44      270.82     17.06 o 
  -4   6   0      105.02       97.18      9.57 o 
  -3   6   0     1008.74      989.21     58.81 o 
  -2   6   0      276.45      304.83     13.06 o 
  -1   6   0      703.17      652.80     23.45 o 
   0   6   0      866.83      868.43     20.44 o 
   1   6   0     2898.07     2834.59     41.27 o 
   2   6   0        3.06        5.25      2.69 o 
   3   6   0      743.02      768.93     31.90 o 
   4   6   0      183.84      151.47     17.32 o 
   5   6   0     1169.09     1165.64     36.10 o 
   6   6   0      226.81      236.67     23.59 o 
   7   6   0     1899.19     2075.94    110.75 o 
   8   6   0       81.76      103.84     14.70 o 
   9   6   0       50.41       53.27     15.13 o 
  -7   7   0       19.56       21.80      8.89 o 
  -6   7   0      367.05      397.65     25.31 o 
  -5   7   0       61.92       79.02     13.01 o 
  -4   7   0       82.03       84.95     10.64 o 
  -3   7   0      161.68      160.47     12.21 o 
  -2   7   0      830.99      816.70     33.93 o 
  -1   7   0      136.36      117.87      6.60 o 
   0   7   0     1988.63     2043.65     39.29 o 
   1   7   0      479.59      461.88     17.52 o 
   2   7   0      311.25      286.99     29.93 o 
   3   7   0      157.87      161.46     10.43 o 
   4   7   0      352.55      360.34     15.24 o 
   5   7   0      224.68      233.24     27.27 o 
   6   7   0     1013.45     1009.59     55.24 o 
   7   7   0      236.60      285.04     59.88 o 
   8   7   0       65.15       78.53     19.83 o 
  -6   8   0       14.18       36.10      9.31 o 
  -5   8   0       65.36       62.77     13.01 o 
  -4   8   0        0.24        9.00      5.00 o 
  -3   8   0      702.50      709.64     31.48 o 
  -2   8   0      146.93      129.29     10.99 o 
  -1   8   0     1133.76     1181.93     27.32 o 
   0   8   0      229.33      212.25     26.25 o 
   1   8   0       86.35       77.71     18.98 o 
   2   8   0       23.25       15.46      7.20 o 
   3   8   0      204.23      205.88     12.27 o 
   4   8   0       25.51       39.12      7.92 o 
   5   8   0     1162.93     1313.93     49.22 o 
   6   8   0      538.19      564.00     21.61 o 
   7   8   0        0.43       37.59     25.82 o 
   8   8   0       27.89       52.26     30.80 o 
  -6   9   0      211.33      189.11     31.13 o 
  -5   9   0      160.47      145.84     29.31 o 
  -4   9   0      246.83      217.81     41.82 o 
  -3   9   0       23.68       25.42     20.68 o 
  -2   9   0      907.43      979.18     85.18 o 
  -1   9   0       55.88       42.93      7.31 o 
   0   9   0       12.29        8.39     16.25 o 
   1   9   0       13.50       12.65      6.85 o 
   2   9   0      668.49      736.41     24.53 o 
   3   9   0      128.08      126.87     11.31 o 
   4   9   0       14.57       48.02     14.26 o 
   5   9   0      505.14      552.76     21.57 o 
   6   9   0       62.64       31.93     10.82 o 
   7   9   0        8.80       42.15     13.88 o 
  -5  10   0       76.71       39.64     12.17 o 
  -4  10   0        9.23       18.66     10.74 o 
  -3  10   0      789.27      781.08     82.83 o 
  -2  10   0       41.12       55.11     13.79 o 
  -1  10   0       24.50       25.26     14.12 o 
   0  10   0      437.01      431.05     28.29 o 
   1  10   0      367.31      365.44     23.54 o 
   2  10   0      373.87      355.91     23.62 o 
   3  10   0      169.40      196.47     18.20 o 
   4  10   0     1056.80     1048.24     52.41 o 
   5  10   0       39.74       50.96     15.41 o 
   6  10   0       44.19       64.53     28.36 o 
  -3  11   0       56.21       62.49     18.37 o 
  -2  11   0      398.25      432.72     67.82 o 
  -1  11   0       49.79       39.24     12.99 o 
   0  11   0        4.41       27.32     14.44 o 
   1  11   0       26.40       28.19     14.81 o 
   2  11   0      509.71      565.14     34.30 o 
   3  11   0      303.36      362.25     32.88 o 
   4  11   0       24.54       33.30     11.02 o 
   5  11   0       47.11       37.89     11.32 o 
  -1  12   0       19.85       43.20     17.08 o 
   0  12   0       58.61       71.08     17.11 o 
   1  12   0       22.18       47.28     13.76 o 
   2  12   0      192.94      186.22     28.14 o 
   3  12   0        1.45        9.93      9.18 o 
   4  12   0       50.17       42.15     13.82 o 
  -3 -12   1       88.17      129.74     22.78 o 
  -2 -12   1       75.60       81.68     18.68 o 
  -1 -12   1      135.02      170.06     26.25 o 
   0 -12   1       57.56       79.76     20.19 o 
   1 -12   1       99.32       88.92     45.77 o 
  -5 -11   1       55.00       40.97     22.81 o 
  -4 -11   1       55.81       68.72     20.71 o 
  -3 -11   1        1.37       12.22      8.59 o 
  -2 -11   1       98.12      131.92     18.24 o 
  -1 -11   1      112.08      118.03     24.68 o 
   0 -11   1      583.11      696.20     49.25 o 
   1 -11   1       22.75       28.28     13.59 o 
   2 -11   1       37.32       54.63     15.29 o 
   3 -11   1        2.15       25.54     10.97 o 
  -6 -10   1        1.95        8.50     13.45 o 
  -5 -10   1       83.76       82.43     42.84 o 
  -4 -10   1       11.67       10.13     14.34 o 
  -3 -10   1      196.90      217.46     21.04 o 
  -2 -10   1        0.61       14.83      7.96 o 
  -1 -10   1      218.95      253.19     28.33 o 
   0 -10   1        3.16       22.43     15.50 o 
   1 -10   1      707.01      781.59     45.29 o 
   2 -10   1       33.91       43.09     12.79 o 
   3 -10   1       76.83       57.32     18.85 o 
   4 -10   1        4.12        3.14      9.51 o 
   5 -10   1      375.48      407.48    113.47 o 
  -7  -9   1      109.51       94.32     29.11 o 
  -6  -9   1      133.37      112.64     18.30 o 
  -5  -9   1       21.66       28.56     13.27 o 
  -4  -9   1      344.88      370.07     18.64 o 
  -3  -9   1      152.65      124.83     33.03 o 
  -2  -9   1     2244.76     2235.88     85.73 o 
  -1  -9   1       50.25       44.22      7.41 o 
   0  -9   1       41.43       47.22      7.43 o 
   1  -9   1      165.16      144.89      9.99 o 
   2  -9   1      781.00      814.19     37.22 o 
   3  -9   1      556.32      618.56     47.89 o 
   4  -9   1      268.17      258.87     27.30 o 
   5  -9   1        5.77       14.10      7.20 o 
   6  -9   1       38.25       20.87      6.59 o 
  -8  -8   1       13.90        4.69     10.35 o 
  -7  -8   1       54.00       49.49     19.56 o 
  -6  -8   1       26.58       26.91     17.90 o 
  -5  -8   1      295.30      281.34     15.70 o 
  -4  -8   1        3.39        3.28      6.31 o 
  -3  -8   1     1658.38     1724.71     59.52 o 
  -2  -8   1      526.58      483.73     29.49 o 
  -1  -8   1      293.85      324.86     28.69 o 
   0  -8   1        0.32        1.19      7.60 o 
   1  -8   1      179.58      191.60     13.64 o 
   2  -8   1      881.18      920.92     24.91 o 
   3  -8   1      300.37      320.76     19.53 o 
   4  -8   1      422.39      408.35     26.51 o 
   5  -8   1       73.52       68.10     13.43 o 
   6  -8   1       89.63       83.12     18.46 o 
  -8  -7   1       74.67       77.38     19.54 o 
  -7  -7   1      135.41      126.72     19.58 o 
  -6  -7   1      353.93      357.37     19.91 o 
  -5  -7   1      156.22      163.85     24.94 o 
  -4  -7   1     1423.34     1450.03     67.03 o 
  -3  -7   1      621.76      600.07     24.26 o 
  -2  -7   1      304.59      285.16     14.36 o 
  -1  -7   1       17.86       13.10      4.94 o 
   0  -7   1     1144.38     1069.72     35.15 o 
   1  -7   1     1611.08     1631.10     28.90 o 
   2  -7   1     1305.28     1359.85     60.64 o 
   3  -7   1     1307.09     1331.98     49.31 o 
   4  -7   1        7.55       20.70      7.90 o 
   5  -7   1      168.70      183.52     20.71 o 
   6  -7   1       12.81       12.06      9.33 o 
   7  -7   1      369.07      423.30     48.39 o 
  -9  -6   1      121.07      126.09     22.84 o 
  -8  -6   1       25.99       35.09     11.47 o 
  -7  -6   1       69.41       91.69     28.57 o 
  -6  -6   1      689.42      634.97     33.54 o 
  -5  -6   1     1068.82     1068.12     75.60 o 
  -4  -6   1      552.21      511.64     33.95 o 
  -3  -6   1     1303.37     1297.64     53.61 o 
  -2  -6   1       65.15       51.00      8.71 o 
  -1  -6   1       52.58       49.29      4.53 o 
   0  -6   1     2007.13     1915.64     47.84 o 
   1  -6   1      949.66      947.49     27.44 o 
   2  -6   1     2799.72     2611.95    163.36 o 
   3  -6   1       24.52       29.83      6.51 o 
   4  -6   1       27.04       35.56     11.18 o 
   5  -6   1      134.73      133.21     12.34 o 
   6  -6   1     1834.82     1950.67     61.12 o 
   7  -6   1        2.87       18.42      7.44 o 
   8  -6   1      288.73      264.79     31.50 o 
  -9  -5   1       92.17       76.20     17.87 o 
  -8  -5   1      606.86      570.44     74.28 o 
  -7  -5   1      118.32      137.93     25.88 o 
  -6  -5   1     1710.23     1796.90     38.12 o 
  -5  -5   1     3821.75     3723.60     62.68 o 
  -4  -5   1       21.54       27.18      6.72 o 
  -3  -5   1      103.34      152.06     14.53 o 
  -2  -5   1     1835.42     1946.46     43.62 o 
  -1  -5   1     7575.86     7893.93    128.63 o 
   0  -5   1       52.25       51.37      3.44 o 
   1  -5   1     7820.66     7997.94     80.11 o 
   2  -5   1     1655.88     1715.01     42.33 o 
   3  -5   1       76.68       87.06      9.73 o 
   4  -5   1        1.88        4.72      4.54 o 
   5  -5   1     2686.58     2617.59    122.69 o 
   6  -5   1      467.62      428.86     20.88 o 
   7  -5   1      996.98     1006.04     40.99 o 
   8  -5   1        7.03       11.34      9.07 o 
  -9  -4   1       19.47       66.68     16.77 o 
  -8  -4   1      578.98      583.58     58.48 o 
  -7  -4   1      697.13      638.36     37.99 o 
  -6  -4   1     2305.13     2417.44     43.63 o 
  -5  -4   1      782.71      777.11     28.02 o 
  -4  -4   1      162.87      172.89      9.73 o 
  -3  -4   1      327.27      371.95     10.07 o 
  -2  -4   1     2162.97     1838.24     35.49 o 
  -1  -4   1     2118.26     2269.86     23.47 o 
   0  -4   1     5765.00     5812.61    104.43 o 
   1  -4   1      561.48      565.08     12.71 o 
   2  -4   1       45.40       51.90      3.43 o 
   3  -4   1      427.03      431.97     18.53 o 
   4  -4   1     1490.89     1318.76     34.77 o 
   5  -4   1        4.76       15.06      5.06 o 
   6  -4   1      509.26      454.35     26.30 o 
   7  -4   1       37.61       43.43     10.63 o 
   8  -4   1      216.48      184.85     22.33 o 
   9  -4   1       58.60       42.03      9.78 o 
  -9  -3   1      108.32      122.80     20.55 o 
  -8  -3   1      326.63      325.43     24.46 o 
  -7  -3   1      434.83      464.65     22.75 o 
  -6  -3   1       14.22       25.39      4.07 o 
  -5  -3   1       50.40       35.03      5.50 o 
  -4  -3   1      253.99      271.69      9.15 o 
  -3  -3   1     5416.40     5745.12     57.64 o 
  -2  -3   1      124.80      122.83      6.80 o 
  -1  -3   1    12760.36    13749.79     74.58 o 
   0  -3   1       11.98       11.62      2.41 o 
   1  -3   1      100.79       65.19      3.66 o 
   2  -3   1      254.83      296.49      7.03 o 
   3  -3   1     6184.65     6417.13    142.82 o 
   4  -3   1      372.47      384.15     13.60 o 
   5  -3   1     1943.07     1841.77     43.58 o 
   6  -3   1       42.94       46.24     11.78 o 
   7  -3   1      106.69      110.18      9.17 o 
   8  -3   1      139.88      123.71     16.22 o 
   9  -3   1      141.75      123.74     16.16 o 
  -9  -2   1       34.06       54.38     18.45 o 
  -8  -2   1      832.46      880.75     57.77 o 
  -7  -2   1        8.57       12.77      5.34 o 
  -6  -2   1      881.85      877.48     30.58 o 
  -5  -2   1      257.01      269.86      9.32 o 
  -4  -2   1     1704.88     1650.85     29.63 o 
  -3  -2   1        2.33        3.98      1.83 o 
  -2  -2   1     9799.52    10144.93     74.60 o 
  -1  -2   1      900.38      907.44     14.40 o 
   0  -2   1      579.97      595.90      9.95 o 
   1  -2   1     1148.11     1157.60     18.36 o 
   2  -2   1     6926.68     7190.38     67.39 o 
   3  -2   1     2595.03     2683.44     48.80 o 
   4  -2   1     1913.50     1788.90     46.32 o 
   5  -2   1      306.98      303.03     12.47 o 
   6  -2   1      109.71      100.01     16.19 o 
   7  -2   1       18.82       34.04      7.90 o 
   8  -2   1       13.48       28.11     15.78 o 
   9  -2   1      559.27      448.47    108.04 o 
  -9  -1   1      679.48      629.20     58.43 o 
  -8  -1   1        2.11       18.84     10.56 o 
  -7  -1   1       88.09      100.81     13.75 o 
  -6  -1   1        7.56       20.76      4.18 o 
  -5  -1   1     1876.44     1908.32     33.15 o 
  -4  -1   1      258.59      234.56      8.60 o 
  -3  -1   1     7335.31     7396.99    100.15 o 
  -2  -1   1      994.01     1075.88     16.81 o 
  -1  -1   1      128.06      132.44      3.20 o 
   0  -1   1       46.51       35.83      2.76 o 
   1  -1   1     3290.45     3372.19     26.35 o 
   2  -1   1      207.54      182.08      4.98 o 
   3  -1   1     7633.14     6626.00    141.71 o 
   4  -1   1     1197.71     1179.65     21.75 o 
   5  -1   1       34.14       26.42      6.18 o 
   6  -1   1       53.27       45.67      7.05 o 
   7  -1   1      172.58      193.61     14.04 o 
   8  -1   1     2015.66     2117.24     88.00 o 
   9  -1   1      114.47      109.38     20.65 o 
  -9   0   1       67.39       75.94     16.26 o 
  -8   0   1      522.90      562.06     32.41 o 
  -7   0   1      113.83       79.61      9.31 o 
  -6   0   1      986.84      913.22     31.07 o 
  -5   0   1      152.11      139.18     10.73 o 
  -4   0   1     5214.67     5108.20    120.33 o 
  -3   0   1      587.12      610.51     10.58 o 
  -2   0   1    11025.81    11517.92     55.19 o 
  -1   0   1      245.22      248.66      5.14 o 
   1   0   1      551.59      286.80      7.25 o 
   2   0   1     3123.90     3298.10     21.69 o 
   3   0   1     6259.18     6820.60     78.40 o 
   4   0   1      817.48      834.22     15.93 o 
   5   0   1      286.80      251.57     10.03 o 
   6   0   1      279.16      280.85     23.07 o 
   7   0   1     1190.48     1210.20     34.58 o 
   8   0   1      101.81       95.72     10.91 o 
   9   0   1      308.79      383.28     68.41 o 
  10   0   1        5.77       23.03     32.87 o 
  -9   1   1      200.02      174.71     22.44 o 
  -8   1   1       38.21       34.68     11.17 o 
  -7   1   1        6.83       14.51      9.35 o 
  -6   1   1      271.16      302.22     21.47 o 
  -5   1   1     2217.96     2174.53     39.92 o 
  -4   1   1      494.43      457.38     10.36 o 
  -3   1   1       16.95       25.94      2.46 o 
  -2   1   1     1675.00     1689.25      9.78 o 
  -1   1   1     1048.28     1028.82     15.98 o 
   1   1   1      142.43      116.59      2.26 o 
   2   1   1     1364.30     1442.70     21.04 o 
   3   1   1     1178.77     1256.82     20.50 o 
   4   1   1      213.21      200.67      7.00 o 
   5   1   1        7.45       12.98      7.61 o 
   6   1   1     2535.43     2416.24     46.07 o 
   7   1   1        3.80       16.29      5.31 o 
   8   1   1      921.92      876.43     33.31 o 
   9   1   1        9.15       34.26      9.53 o 
  10   1   1       20.81       75.09     26.50 o 
  -9   2   1        2.74        3.21      9.77 o 
  -8   2   1        2.62       18.15      5.98 o 
  -7   2   1      626.47      634.22     25.49 o 
  -6   2   1     2031.72     1935.22     73.99 o 
  -5   2   1     2072.08     1978.27     38.76 o 
  -4   2   1      451.96      402.46     12.31 o 
  -3   2   1        0.36       13.13      7.13 o 
  -2   2   1      330.80      312.86     10.57 o 
  -1   2   1    22512.15    23887.46    190.81 o 
   0   2   1      743.98      720.91     11.45 o 
   1   2   1    21126.24    22700.96    114.24 o 
   2   2   1       77.79       83.51      2.80 o 
   3   2   1       43.33       71.74      3.06 o 
   4   2   1      428.06      401.12      9.52 o 
   5   2   1     4004.24     4007.41    114.60 o 
   6   2   1        6.58       21.04      5.73 o 
   7   2   1     1187.12     1220.77     61.48 o 
   8   2   1       55.38       72.89     12.48 o 
   9   2   1       10.37       29.51     10.22 o 
  10   2   1        6.59       35.10     11.82 o 
  -9   3   1       49.31       33.78     20.44 o 
  -8   3   1      338.83      346.59     25.33 o 
  -7   3   1       85.89       93.68     10.72 o 
  -6   3   1      831.40      852.83     31.12 o 
  -5   3   1      169.42      185.69     11.36 o 
  -4   3   1       68.59       51.69      5.18 o 
  -3   3   1        1.57       13.54      5.11 o 
  -2   3   1     2814.81     2798.40     25.63 o 
  -1   3   1      453.72      380.05      7.40 o 
   0   3   1    16017.30    17020.73    213.52 o 
   1   3   1      119.73      104.92      5.51 o 
   2   3   1      888.03      881.65     14.38 o 
   3   3   1       51.92       57.37      3.26 o 
   4   3   1     8335.91     8395.93     83.36 o 
   5   3   1      334.18      347.04     11.97 o 
   6   3   1     1830.52     1831.16     68.93 o 
   7   3   1       70.45       71.69      8.59 o 
   8   3   1      198.23      185.07     26.83 o 
   9   3   1        5.40       19.54     10.82 o 
  10   3   1      176.31      291.69     93.23 o 
  -9   4   1      103.21      123.87     21.86 o 
  -8   4   1      123.44      115.60     15.78 o 
  -7   4   1      909.82     1017.47     43.22 o 
  -6   4   1      386.50      400.65     16.81 o 
  -5   4   1       35.39       42.48      7.94 o 
  -4   4   1       48.13       44.26      5.13 o 
  -3   4   1     5225.69     5416.16    152.01 o 
  -2   4   1       58.48       65.51      9.27 o 
  -1   4   1     6182.64     6002.29     67.52 o 
   0   4   1      575.20      508.80     11.95 o 
   1   4   1      298.59      341.23      6.94 o 
   2   4   1      174.91      168.23     11.79 o 
   3   4   1     6849.46     7155.38     68.91 o 
   4   4   1      409.31      393.26     12.40 o 
   5   4   1      736.75      717.53     27.41 o 
   6   4   1     1437.39     1444.78     40.53 o 
   7   4   1       24.04       38.35      7.75 o 
   8   4   1       18.54       46.70     15.07 o 
   9   4   1      294.52      245.12     80.61 o 
  -8   5   1      447.58      444.33     30.42 o 
  -7   5   1        0.95       18.36      6.15 o 
  -6   5   1        7.83       14.88      6.91 o 
  -5   5   1       14.17       25.37      7.14 o 
  -4   5   1     1669.15     1686.23     43.07 o 
  -3   5   1       79.30       76.01      6.64 o 
  -2   5   1     3073.52     3030.15     53.72 o 
  -1   5   1      246.91      236.79      7.85 o 
   0   5   1       78.10       75.95      3.38 o 
   1   5   1       54.22       53.03      3.70 o 
   2   5   1     3534.59     3410.07     50.12 o 
   3   5   1     2355.89     2426.03     40.69 o 
   4   5   1      975.10      956.93     28.49 o 
   5   5   1     2807.85     2738.06    137.74 o 
   6   5   1       17.27       11.19      7.14 o 
   7   5   1       75.78       59.00      9.42 o 
   8   5   1      438.93      445.02     30.55 o 
   9   5   1      698.44      768.48    112.02 o 
  -8   6   1       25.88       21.31      6.42 o 
  -7   6   1      249.14      273.26     24.82 o 
  -6   6   1       10.24       18.70      5.52 o 
  -5   6   1     1091.20     1054.71     28.84 o 
  -4   6   1      238.46      252.83     15.18 o 
  -3   6   1     3563.66     3643.40    103.93 o 
  -2   6   1      347.17      343.76     13.08 o 
  -1   6   1       36.35       25.96      6.34 o 
   0   6   1      142.44      146.77     12.54 o 
   1   6   1      691.06      636.20     15.22 o 
   2   6   1      220.69      191.24     14.04 o 
   3   6   1     3599.13     3579.41     71.44 o 
   4   6   1      692.49      676.51     29.42 o 
   5   6   1      580.46      569.31     45.10 o 
   6   6   1        6.78       14.76      4.27 o 
   7   6   1      284.25      270.62     18.85 o 
   8   6   1      682.31      767.07     52.90 o 
   9   6   1       39.73       45.55     14.71 o 
  -7   7   1      170.31      136.09     17.79 o 
  -6   7   1      429.15      428.63     28.42 o 
  -5   7   1        3.75        2.19      5.40 o 
  -4   7   1     1412.94     1422.19     40.89 o 
  -3   7   1        3.23        6.54      4.55 o 
  -2   7   1       30.11       29.12      5.21 o 
  -1   7   1       65.68       66.21      8.23 o 
   0   7   1     1080.69     1078.20     35.35 o 
   1   7   1     3806.50     4093.10     64.08 o 
   2   7   1       99.50      100.57      9.38 o 
   3   7   1     1118.76     1130.23     43.02 o 
   4   7   1       61.35       53.96     10.70 o 
   5   7   1      412.95      401.22     29.84 o 
   6   7   1      174.77      133.19     14.70 o 
   7   7   1      728.90      807.20     42.92 o 
   8   7   1       68.30       64.45     14.20 o 
   9   7   1      115.88       66.20     16.76 o 
  -6   8   1       18.40       25.86     10.42 o 
  -5   8   1      199.95      202.94     18.51 o 
  -4   8   1      164.62      159.94     13.94 o 
  -3   8   1      132.57      154.07     10.56 o 
  -2   8   1       64.05       73.76      8.70 o 
  -1   8   1      202.84      194.71     15.73 o 
   0   8   1      647.00      619.27     19.87 o 
   1   8   1     1018.50     1020.74     22.34 o 
   2   8   1     1002.44     1005.42     28.05 o 
   3   8   1      367.33      353.72     17.88 o 
   4   8   1      110.14      104.98     14.57 o 
   5   8   1      391.22      402.62     17.22 o 
   6   8   1     1005.70     1060.78     51.98 o 
   7   8   1        7.44       27.93     41.69 o 
   8   8   1       58.43       66.94     13.44 o 
  -6   9   1      223.50      224.17     29.25 o 
  -5   9   1      185.42      160.82     40.30 o 
  -4   9   1        8.28       18.61      6.23 o 
  -3   9   1       53.71       47.32     11.27 o 
  -2   9   1       19.41       33.84     26.72 o 
  -1   9   1     1501.21     1477.32     49.57 o 
   0   9   1       19.59       27.30      6.71 o 
   1   9   1      493.71      473.76     16.48 o 
   2   9   1       16.37       11.52      8.30 o 
   3   9   1       48.83       38.96      9.35 o 
   4   9   1       10.67       16.34      9.07 o 
   5   9   1     1175.68     1339.78     43.17 o 
   6   9   1        3.34        7.66      6.29 o 
   7   9   1      288.08      262.74     25.77 o 
  -5  10   1       95.01       79.03     18.12 o 
  -4  10   1        0.78       19.96     10.29 o 
  -3  10   1       65.76       70.13     14.33 o 
  -2  10   1      330.73      282.37     23.55 o 
  -1  10   1      461.39      498.27     34.08 o 
   0  10   1     1429.94     1640.63     93.03 o 
   1  10   1       44.91       39.55     15.51 o 
   2  10   1       48.14       38.34     19.93 o 
   3  10   1       32.61       41.91     10.81 o 
   4  10   1      664.69      667.36     32.04 o 
   5  10   1       10.76       15.35     21.08 o 
   6  10   1      115.60      173.73     32.37 o 
   7  10   1        3.64       -1.19     12.08 o 
  -3  11   1      230.65      237.32     39.80 o 
  -2  11   1        0.92       17.72      7.88 o 
  -1  11   1       54.39       98.17     16.63 o 
   0  11   1      199.22      204.88     26.61 o 
   1  11   1      140.68      133.17     19.78 o 
   2  11   1        1.63       20.48     13.60 o 
   3  11   1      299.70      315.52     28.13 o 
   4  11   1       14.30        7.40      9.80 o 
   5  11   1      190.07      207.93     59.09 o 
   6  11   1       42.45       53.60     21.94 o 
  -2  12   1       37.32       64.25     16.64 o 
  -1  12   1        1.38       13.26      9.09 o 
   0  12   1       32.46       47.66     14.64 o 
   1  12   1        5.06        9.00     19.71 o 
   2  12   1      166.57      187.32     20.92 o 
   3  12   1       68.72       38.74     14.46 o 
   4  12   1       48.02       38.27     39.33 o 
  -2 -12   2       33.27       60.51     16.49 o 
  -1 -12   2       10.11       18.14      8.96 o 
   0 -12   2      104.33      105.24     37.27 o 
   1 -12   2      215.25      231.55     47.73 o 
  -5 -11   2        1.16       35.97     20.50 o 
  -4 -11   2      378.52      427.75     48.91 o 
  -3 -11   2       75.89       73.08     17.15 o 
  -2 -11   2        1.65       17.60     12.92 o 
  -1 -11   2       54.19       56.66     13.52 o 
   0 -11   2      233.04      217.36     29.27 o 
   1 -11   2      296.35      245.01     28.18 o 
   2 -11   2      121.09       70.51     26.27 o 
   3 -11   2        0.75       12.80      5.91 o 
  -6 -10   2       33.92       23.57     14.35 o 
  -5 -10   2      170.79      171.58     30.11 o 
  -4 -10   2      134.29      134.27     16.91 o 
  -3 -10   2       30.45       27.83     10.11 o 
  -2 -10   2       20.17       30.77      9.57 o 
  -1 -10   2      413.90      369.58     21.25 o 
   0 -10   2      802.28      868.71     37.57 o 
   1 -10   2      958.57      983.67     49.80 o 
   2 -10   2       26.95       33.37      9.17 o 
   3 -10   2        0.78       39.60     11.38 o 
   4 -10   2       66.51       47.04     26.68 o 
  -7  -9   2      159.14      173.84     34.03 o 
  -6  -9   2      184.61      219.95     34.77 o 
  -5  -9   2      420.80      388.92     23.22 o 
  -4  -9   2      235.65      251.55     14.84 o 
  -3  -9   2      312.14      254.19     16.22 o 
  -2  -9   2      511.10      496.85     32.13 o 
  -1  -9   2      411.64      396.96     20.77 o 
   0  -9   2     1601.36     1572.48     34.93 o 
   1  -9   2       35.60       18.53     11.80 o 
   2  -9   2       30.65       34.25      8.35 o 
   3  -9   2       85.43       79.54     15.94 o 
   4  -9   2      155.03      167.13     21.66 o 
   5  -9   2      217.52      188.51     20.69 o 
   6  -9   2       22.61       22.48     10.53 o 
  -8  -8   2      231.14      244.29     31.73 o 
  -7  -8   2      201.28      197.79     50.20 o 
  -6  -8   2      508.76      542.82     44.25 o 
  -5  -8   2       11.80       31.09     19.87 o 
  -4  -8   2       12.02       14.67     14.13 o 
  -3  -8   2      193.83      168.28     11.99 o 
  -2  -8   2     1496.44     1535.70     52.42 o 
  -1  -8   2        8.83       22.97     11.24 o 
   0  -8   2     1048.98     1031.51     38.69 o 
   1  -8   2       21.60       18.65      6.19 o 
   2  -8   2      142.74      137.24     10.43 o 
   3  -8   2       23.67       32.99      7.99 o 
   4  -8   2      519.80      584.31     26.66 o 
   5  -8   2       38.16       43.82     13.36 o 
   6  -8   2      194.25      187.67     20.62 o 
  -8  -7   2      429.19      415.12     52.90 o 
  -7  -7   2      473.97      471.38     36.67 o 
  -6  -7   2        4.33       -5.94      8.52 o 
  -5  -7   2       89.54       68.44      9.26 o 
  -4  -7   2      299.35      308.68     20.14 o 
  -3  -7   2     3875.12     3817.60     88.76 o 
  -2  -7   2      177.16      177.89     10.47 o 
  -1  -7   2     1724.94     1830.96     59.45 o 
   0  -7   2       61.78       66.94     14.16 o 
   1  -7   2      879.49      877.63     34.23 o 
   2  -7   2       10.75       18.76      5.51 o 
   3  -7   2     2732.83     2696.29     49.21 o 
   4  -7   2        1.24       12.09      5.20 o 
   5  -7   2      318.49      302.77     17.77 o 
   6  -7   2        0.45       10.85      7.34 o 
   7  -7   2        6.32       23.66      8.20 o 
  -8  -6   2      478.72      484.51     51.61 o 
  -7  -6   2       35.90       44.31     12.06 o 
  -6  -6   2       18.49       26.28     20.72 o 
  -5  -6   2        7.71       17.86      4.43 o 
  -4  -6   2      934.41      976.34     42.60 o 
  -3  -6   2       12.22       19.35     12.31 o 
  -2  -6   2     4969.85     4868.95    118.25 o 
  -1  -6   2      131.70      131.30      8.56 o 
   0  -6   2        2.44       11.54      5.13 o 
   1  -6   2      168.33      162.21      9.88 o 
   2  -6   2     2887.51     2813.62     52.97 o 
   3  -6   2      844.27      839.30     36.32 o 
   4  -6   2     1216.26     1260.10     26.15 o 
   5  -6   2        1.95       33.02      7.89 o 
   6  -6   2      229.71      243.36     31.06 o 
   7  -6   2      280.31      324.80     28.11 o 
   8  -6   2      204.27      233.10     24.95 o 
  -9  -5   2      200.50      167.86     26.65 o 
  -8  -5   2        3.14       31.94      9.50 o 
  -7  -5   2      175.78      177.32     29.35 o 
  -6  -5   2      821.86      749.54     33.73 o 
  -5  -5   2     1593.48     1483.44     35.59 o 
  -4  -5   2        9.91       11.27      3.27 o 
  -3  -5   2     4059.32     4362.50    151.54 o 
  -2  -5   2     1453.35     1551.91     44.24 o 
  -1  -5   2        6.44       14.55      3.61 o 
   0  -5   2     1892.23     1950.37     34.94 o 
   1  -5   2     3019.47     2915.79     48.17 o 
   2  -5   2      383.56      340.09     12.85 o 
   3  -5   2     1753.81     1655.22     44.56 o 
   4  -5   2       19.95       26.71      5.81 o 
   5  -5   2       29.76       17.08      5.52 o 
   6  -5   2      140.16      146.95     11.59 o 
   7  -5   2      541.84      555.74     25.10 o 
   8  -5   2      373.85      384.71     27.08 o 
  -9  -4   2       21.91       24.96     22.86 o 
  -8  -4   2       47.87       42.95     25.47 o 
  -7  -4   2       26.21       36.03      9.15 o 
  -6  -4   2      102.50       82.74     10.04 o 
  -5  -4   2      497.92      480.66     24.97 o 
  -4  -4   2     2366.80     2254.00     39.39 o 
  -3  -4   2      216.35      196.43     13.15 o 
  -2  -4   2     3093.05     3565.25     54.77 o 
  -1  -4   2      820.04      819.60     16.10 o 
   0  -4   2     2804.74     2772.66     42.09 o 
   1  -4   2     3365.01     3226.92     73.96 o 
   2  -4   2      174.97      133.48      7.03 o 
   3  -4   2      305.01      313.49     12.76 o 
   4  -4   2        4.39       11.98      4.82 o 
   5  -4   2     2031.90     2017.82     48.82 o 
   6  -4   2      210.17      212.99     14.50 o 
   7  -4   2     1068.01     1130.99     61.68 o 
   8  -4   2       76.82       64.60     11.54 o 
   9  -4   2       17.83       22.02      7.62 o 
  -9  -3   2       21.84       51.50     13.84 o 
  -8  -3   2      116.20      125.64     18.14 o 
  -7  -3   2     1591.91     1639.94     55.40 o 
  -6  -3   2     3661.43     3629.97     84.37 o 
  -5  -3   2     2493.94     2334.90     38.18 o 
  -4  -3   2      694.79      715.18     21.07 o 
  -3  -3   2       10.26       14.27      4.56 o 
  -2  -3   2     6432.59     7057.20     71.27 o 
  -1  -3   2     4237.19     4487.87     37.58 o 
   0  -3   2     8019.18     8246.75     76.73 o 
   1  -3   2     2576.39     2673.73     24.62 o 
   2  -3   2     7362.91     7973.09    106.53 o 
   3  -3   2        2.28        6.58      4.53 o 
   4  -3   2      759.89      686.58     26.16 o 
   5  -3   2      741.96      692.29     28.49 o 
   6  -3   2     5427.97     5732.92    119.12 o 
   7  -3   2       97.83      105.39      9.68 o 
   8  -3   2       19.98       13.77      5.59 o 
   9  -3   2       10.50       11.27      5.91 o 
  -9  -2   2        0.28       15.95     10.70 o 
  -8  -2   2      368.99      381.62     24.23 o 
  -7  -2   2      189.72      201.68     18.01 o 
  -5  -2   2     1878.22     1855.55     32.07 o 
  -4  -2   2      598.03      642.44     14.96 o 
  -3  -2   2       16.29       35.98      3.84 o 
  -2  -2   2     4238.61     4404.21     30.15 o 
  -1  -2   2    11454.72    12539.63     59.48 o 
   0  -2   2       17.55       21.17      2.71 o 
   1  -2   2     2363.35     2492.55     26.98 o 
   2  -2   2      196.25      191.25      7.61 o 
   3  -2   2     1813.08     1831.41     31.45 o 
   4  -2   2      703.63      689.77     24.71 o 
   5  -2   2     4618.39     4579.96     78.57 o 
   6  -2   2       78.78       71.66      8.43 o 
   7  -2   2      549.14      587.40     23.27 o 
   8  -2   2       96.06      100.65     10.21 o 
   9  -2   2      169.41      161.66     14.95 o 
  -9  -1   2      447.15      494.31     67.97 o 
  -8  -1   2      277.65      279.28     20.55 o 
  -7  -1   2      311.34      329.42     20.76 o 
  -6  -1   2      994.40      962.79     27.88 o 
  -5  -1   2      413.05      439.91     14.15 o 
  -4  -1   2     1632.42     1615.83     29.01 o 
  -3  -1   2     3541.66     3882.63     41.92 o 
  -2  -1   2    18533.58    19815.06    180.12 o 
  -1  -1   2     2067.83     2042.99     13.45 o 
   0  -1   2     8359.78     8692.30     60.14 o 
   1  -1   2     4066.28     4031.39     37.51 o 
   2  -1   2     2622.81     2654.69     25.62 o 
   3  -1   2      714.40      722.98     12.47 o 
   4  -1   2     5453.90     5536.39     87.32 o 
   5  -1   2      346.04      384.77     15.13 o 
   6  -1   2     1509.48     1619.95     58.17 o 
   7  -1   2       29.14       27.26      6.67 o 
   8  -1   2      352.38      359.18     17.84 o 
   9  -1   2       13.29       24.16      6.59 o 
  -9   0   2      283.00      291.98     38.66 o 
  -8   0   2      492.74      453.23     30.64 o 
  -7   0   2      261.80      284.94     17.37 o 
  -6   0   2       37.31       25.62      3.69 o 
  -5   0   2      866.48      850.13     19.15 o 
  -4   0   2      579.95      568.89     21.54 o 
  -2   0   2        8.36       11.31      1.19 o 
  -1   0   2       92.09      121.22      4.93 o 
   1   0   2     1406.74     1462.59     14.47 o 
   2   0   2     2206.88     2310.27     22.09 o 
   3   0   2     9600.69     9834.38    123.09 o 
   4   0   2     1531.58     1652.01     29.59 o 
   5   0   2     3572.04     3792.28    184.55 o 
   6   0   2        7.99       25.15     14.52 o 
   7   0   2      152.78      160.27     11.82 o 
   8   0   2      211.87      239.27     17.02 o 
   9   0   2      472.67      531.56     39.97 o 
  10   0   2      176.66      172.75     38.53 o 
  -9   1   2      151.10      155.33     21.37 o 
  -8   1   2      217.72      233.65     21.03 o 
  -7   1   2        0.66       13.57      6.43 o 
  -6   1   2      518.95      517.28     34.29 o 
  -5   1   2       47.09       43.00      3.63 o 
  -4   1   2     3049.47     3036.04     43.57 o 
  -3   1   2      338.33      375.07      7.45 o 
  -2   1   2     6914.48     6922.87     72.33 o 
  -1   1   2       24.98       28.99      1.78 o 
   0   1   2      438.11      534.51      8.41 o 
   1   1   2       31.30       28.78      1.17 o 
   2   1   2    18764.70    20232.91    193.20 o 
   3   1   2     1141.94     1155.92     18.67 o 
   4   1   2     1978.56     1958.98     34.58 o 
   5   1   2       21.24       28.40      4.55 o 
   6   1   2        4.98       15.54      6.02 o 
   7   1   2      402.44      426.84     22.33 o 
   8   1   2      236.23      265.57     28.20 o 
   9   1   2      317.88      331.29     50.64 o 
  10   1   2      166.87      195.69     21.14 o 
  -9   2   2      162.92      155.33     24.31 o 
  -8   2   2       19.34       23.51     18.14 o 
  -7   2   2      111.07      111.14     10.86 o 
  -6   2   2       39.09       22.72      5.56 o 
  -5   2   2     6458.68     6545.87    197.46 o 
  -4   2   2       69.09       83.71      5.93 o 
  -3   2   2     4284.69     4417.01     47.18 o 
  -2   2   2     1698.63     1800.58     16.55 o 
  -1   2   2    15150.25    16608.97    152.91 o 
   0   2   2       88.10       86.84      5.85 o 
   1   2   2       69.99       76.17      3.78 o 
   2   2   2      576.64      574.39      9.50 o 
   3   2   2      378.88      315.75      6.13 o 
   4   2   2      156.57      172.13     12.58 o 
   5   2   2       21.14       14.75      3.13 o 
   6   2   2      788.21      732.43     32.46 o 
   7   2   2      538.91      524.61     26.91 o 
   8   2   2     1409.51     1430.80     68.24 o 
   9   2   2       88.44      129.67     33.64 o 
  10   2   2       14.47       22.62      8.90 o 
  -9   3   2       17.55        7.32      6.86 o 
  -8   3   2        7.88        7.61      9.56 o 
  -7   3   2        0.07       18.77      6.91 o 
  -6   3   2     1728.26     1769.05     55.84 o 
  -5   3   2       44.72       52.85      7.35 o 
  -4   3   2     1676.06     1559.12     39.27 o 
  -3   3   2      241.57      244.61      9.14 o 
  -2   3   2       13.55       14.33      2.23 o 
  -1   3   2     1657.98     1629.77     19.75 o 
   0   3   2     9552.25     9895.98    103.10 o 
   1   3   2     3499.89     3587.18     31.65 o 
   2   3   2     7019.73     7027.78     39.25 o 
   3   3   2     1961.04     2212.07     41.08 o 
   4   3   2       53.23       61.95      3.93 o 
   5   3   2     3580.29     3687.02     78.85 o 
   6   3   2      798.81      809.61     35.38 o 
   7   3   2      635.75      648.65     24.66 o 
   8   3   2       21.85       19.85      6.59 o 
   9   3   2       83.86       76.43     20.78 o 
  10   3   2       13.23       33.65     13.24 o 
  -8   4   2       72.22       61.80     11.00 o 
  -7   4   2      925.01      915.16     35.29 o 
  -6   4   2      245.25      242.07     16.89 o 
  -5   4   2     1870.99     1845.27     45.33 o 
  -4   4   2      186.16      205.51     17.94 o 
  -3   4   2      129.68      140.29      9.18 o 
  -2   4   2     1671.00     1613.18     60.44 o 
  -1   4   2     4292.87     4393.56     48.02 o 
   0   4   2     1078.77     1012.04     18.23 o 
   1   4   2     4528.50     4611.95     57.51 o 
   2   4   2      705.29      739.82     12.64 o 
   3   4   2      983.17     1018.10     17.66 o 
   4   4   2      264.91      229.07     11.10 o 
   5   4   2     1958.10     1954.49     37.04 o 
   6   4   2     3731.79     3816.10    132.33 o 
   7   4   2        7.77       22.81      7.30 o 
   8   4   2       58.33       74.55     18.08 o 
   9   4   2       27.73       22.45      8.37 o 
  10   4   2      407.83      334.50     29.69 o 
  -8   5   2      112.98      107.36     14.55 o 
  -7   5   2      146.73      150.19     18.79 o 
  -6   5   2     1997.79     2054.49     85.52 o 
  -5   5   2      200.27      205.37     15.08 o 
  -4   5   2        5.74       25.11      7.70 o 
  -3   5   2      408.20      408.09     17.05 o 
  -2   5   2     4183.14     4367.01     67.26 o 
  -1   5   2     3369.00     3233.03     38.05 o 
   0   5   2      813.42      782.77     23.73 o 
   1   5   2     1495.85     1405.53     66.07 o 
   2   5   2      510.43      596.31     12.22 o 
   3   5   2     1285.55     1281.23     29.53 o 
   4   5   2      189.27      193.92     15.81 o 
   5   5   2     2587.83     2591.58     95.82 o 
   6   5   2     1390.78     1279.77     88.71 o 
   7   5   2      258.51      288.94     33.06 o 
   8   5   2      146.43      193.69     20.45 o 
   9   5   2      111.27      125.85     21.30 o 
  -8   6   2      158.03      179.35     23.67 o 
  -7   6   2      449.12      450.66     32.96 o 
  -6   6   2       70.05       78.68     15.78 o 
  -5   6   2      215.23      216.40     17.15 o 
  -4   6   2      341.88      338.77     18.48 o 
  -3   6   2      629.33      600.69     26.94 o 
  -2   6   2      670.19      631.76     17.34 o 
  -1   6   2     1191.20     1132.05     25.86 o 
   0   6   2      340.28      330.24      8.76 o 
   1   6   2      197.45      218.39      6.22 o 
   2   6   2     5670.19     6247.65    115.90 o 
   3   6   2      173.04      186.97     13.10 o 
   4   6   2     3693.54     3546.86     72.50 o 
   5   6   2       89.55       99.45     11.18 o 
   6   6   2      304.84      336.78     31.41 o 
   7   6   2       60.14       47.71      8.58 o 
   8   6   2      513.56      535.72     32.51 o 
   9   6   2        9.51       43.74     15.82 o 
  -7   7   2       50.50       31.80     19.23 o 
  -6   7   2        6.39        6.62      5.88 o 
  -5   7   2      434.58      416.71     25.30 o 
  -4   7   2       34.32       33.90      6.19 o 
  -3   7   2     1481.23     1441.98     75.75 o 
  -2   7   2        8.50       14.39      4.20 o 
  -1   7   2      717.30      653.84     21.81 o 
   0   7   2       19.85       13.91      9.07 o 
   1   7   2     1298.83     1301.45     28.40 o 
   2   7   2      224.18      212.53     10.04 o 
   3   7   2     3175.51     3445.95    128.81 o 
   4   7   2      648.97      617.20     34.67 o 
   5   7   2       18.35       19.77      5.34 o 
   6   7   2      488.28      498.09     27.76 o 
   7   7   2      867.17      944.27     57.34 o 
   8   7   2      123.71       98.08     19.89 o 
   9   7   2      196.62      176.41     23.85 o 
  -6   8   2        1.54        8.58      6.72 o 
  -5   8   2        2.51       14.32      3.47 o 
  -4   8   2     1172.56     1122.66     47.33 o 
  -3   8   2      134.30      123.06     12.02 o 
  -2   8   2      606.98      612.15     22.70 o 
  -1   8   2      100.71       82.95      9.76 o 
   0   8   2      664.56      631.86     21.17 o 
   1   8   2      126.05      118.76      5.88 o 
   2   8   2     3718.83     3850.62     76.83 o 
   3   8   2       32.08       33.17      5.21 o 
   4   8   2      237.73      243.29     27.12 o 
   5   8   2        0.78       10.18      4.83 o 
   6   8   2      414.76      442.32     42.74 o 
   7   8   2       45.21       27.56      6.20 o 
   8   8   2      373.45      373.74     73.60 o 
  -6   9   2        2.62       34.86      9.80 o 
  -5   9   2      249.33      282.83     33.45 o 
  -4   9   2       22.21       41.29     14.98 o 
  -3   9   2      374.94      371.20     28.14 o 
  -2   9   2       27.04       17.10      9.92 o 
  -1   9   2       14.58       24.75      9.94 o 
   0   9   2      281.72      282.17     22.39 o 
   1   9   2      995.72      922.39     31.69 o 
   2   9   2      504.77      527.64     18.55 o 
   3   9   2      668.08      653.46     21.99 o 
   4   9   2       46.38       36.63      8.16 o 
   5   9   2      438.53      475.70     24.30 o 
   6   9   2      174.73      172.38     20.44 o 
   7   9   2      309.99      314.34     60.94 o 
   8   9   2      467.05      456.44     60.62 o 
  -5  10   2       21.79       35.37      9.67 o 
  -4  10   2      144.08      157.68     20.29 o 
  -3  10   2       24.07       21.16      8.96 o 
  -2  10   2        0.75       15.53      6.95 o 
  -1  10   2       90.06       97.06     13.58 o 
   0  10   2      703.89      807.73     62.84 o 
   1  10   2      165.56      181.46     17.21 o 
   2  10   2      347.37      365.98     35.86 o 
   3  10   2        8.30       12.87      7.87 o 
   4  10   2      129.42      152.71     38.60 o 
   5  10   2      113.07      138.66     46.54 o 
   6  10   2      218.66      268.32     33.19 o 
   7  10   2      167.65      173.22     37.79 o 
  -4  11   2      104.08       61.15     19.12 o 
  -3  11   2       41.57       38.18     34.24 o 
  -2  11   2       43.55       37.78     21.40 o 
  -1  11   2       88.74       82.60     16.15 o 
   0  11   2      695.08      777.54     61.60 o 
   1  11   2        6.12       46.53     21.85 o 
   2  11   2       80.80       71.16     14.25 o 
   3  11   2       23.11       34.80     12.60 o 
   4  11   2      457.18      477.76     37.98 o 
   5  11   2      172.31      170.87     21.61 o 
   6  11   2      163.73      170.62     41.13 o 
  -2  12   2        5.45       30.72      8.61 o 
  -1  12   2      572.21      536.42     75.89 o 
   0  12   2      238.42      283.91     28.95 o 
   1  12   2      122.47       74.83     45.68 o 
   2  12   2        0.88       16.58     16.39 o 
   3  12   2      179.98      134.21     55.55 o 
   4  12   2       28.26       21.65     11.24 o 
  -1 -12   3      106.25       69.26     42.90 o 
  -4 -11   3      138.93      105.15     31.09 o 
  -3 -11   3      330.28      357.02     37.91 o 
  -2 -11   3        4.26       24.41     12.86 o 
  -1 -11   3      131.70      132.02     25.99 o 
   0 -11   3        2.60        8.46      8.58 o 
   1 -11   3      127.40      147.96     21.04 o 
   2 -11   3        3.90       13.15      8.62 o 
   3 -11   3      160.62      153.40     27.24 o 
  -6 -10   3      120.01       99.65     19.12 o 
  -5 -10   3       65.24       51.12     24.44 o 
  -4 -10   3      313.07      353.85     33.47 o 
  -3 -10   3        3.81       10.45      5.19 o 
  -2 -10   3       43.99       29.15     12.46 o 
  -1 -10   3        5.58       24.52     10.13 o 
   0 -10   3       86.87       50.52     11.99 o 
   1 -10   3        0.44       17.11      9.87 o 
   2 -10   3      351.17      315.18     32.01 o 
   3 -10   3      105.01      111.68     19.92 o 
   4 -10   3       86.32       43.87     12.27 o 
  -7  -9   3        5.70        2.42      8.46 o 
  -6  -9   3       44.89       20.78     11.75 o 
  -5  -9   3      556.42      672.19     39.20 o 
  -4  -9   3       43.22       34.35      6.80 o 
  -3  -9   3      187.19      204.67     15.48 o 
  -2  -9   3        0.28       23.12      9.44 o 
  -1  -9   3       33.33       34.02      7.58 o 
   0  -9   3     1104.94     1126.72     42.36 o 
   1  -9   3      278.47      275.28     15.47 o 
   2  -9   3       24.64       24.69     11.92 o 
   3  -9   3      223.14      191.47     14.67 o 
   4  -9   3      245.04      232.30     25.22 o 
   5  -9   3       26.83       77.12     19.67 o 
  -7  -8   3        3.81       19.78     10.47 o 
  -6  -8   3      565.77      664.47     48.20 o 
  -5  -8   3       85.03       54.98      9.79 o 
  -4  -8   3      533.61      518.72     24.71 o 
  -3  -8   3      108.57       80.16     14.82 o 
  -2  -8   3      126.39      125.86     16.61 o 
  -1  -8   3      640.69      645.85     21.96 o 
   0  -8   3     3930.33     4032.91    117.52 o 
   1  -8   3     1285.93     1245.51     44.66 o 
   2  -8   3       32.04       36.54      8.43 o 
   3  -8   3        0.63        9.60     18.78 o 
   4  -8   3      345.70      345.00     17.90 o 
   5  -8   3      587.07      559.00     37.15 o 
   6  -8   3       51.24       45.71      9.71 o 
  -8  -7   3       24.44       33.01     14.03 o 
  -7  -7   3      697.91      723.05     56.01 o 
  -6  -7   3      141.40      190.12     30.42 o 
  -5  -7   3      815.00      800.88     50.64 o 
  -4  -7   3        2.62       13.24      9.62 o 
  -3  -7   3      508.94      493.09     26.43 o 
  -2  -7   3      244.41      241.17     19.20 o 
  -1  -7   3     1398.72     1407.88     27.11 o 
   0  -7   3      255.98      278.33     14.81 o 
   1  -7   3     1645.72     1597.41     29.92 o 
   2  -7   3       79.05       76.90      8.30 o 
   3  -7   3       11.34       13.27      7.11 o 
   4  -7   3      177.61      183.04     12.93 o 
   5  -7   3      236.49      220.39     17.00 o 
   6  -7   3      585.53      570.70     30.53 o 
   7  -7   3      130.51      166.76     20.37 o 
  -8  -6   3      302.17      333.43     57.03 o 
  -7  -6   3      220.95      278.08     26.86 o 
  -6  -6   3      441.25      531.05     54.65 o 
  -5  -6   3      409.63      450.45     35.57 o 
  -4  -6   3       30.05       38.28      6.96 o 
  -3  -6   3     1763.43     1696.70     39.68 o 
  -2  -6   3     2234.01     2225.13     42.37 o 
  -1  -6   3     3063.32     2921.82     51.73 o 
   0  -6   3      631.35      631.87     18.17 o 
   1  -6   3       50.46       41.49      6.96 o 
   2  -6   3      221.95      195.37     12.65 o 
   3  -6   3     1627.34     1595.00     45.57 o 
   4  -6   3      583.86      571.07     33.34 o 
   5  -6   3      445.74      446.88     21.26 o 
   6  -6   3       13.47       28.74     11.60 o 
   7  -6   3       90.58       81.29     14.11 o 
   8  -6   3       30.92       22.94     12.57 o 
  -9  -5   3      208.02      178.55     37.18 o 
  -8  -5   3      433.47      494.58     48.43 o 
  -7  -5   3      242.13      238.69     22.51 o 
  -6  -5   3      103.77       78.32     21.28 o 
  -5  -5   3       43.33       64.91      5.93 o 
  -4  -5   3      662.44      629.88     21.31 o 
  -3  -5   3     1932.24     2021.26     52.35 o 
  -2  -5   3     1113.27     1064.91     30.91 o 
  -1  -5   3     1851.89     1921.79     49.95 o 
   0  -5   3      123.53      113.95      7.52 o 
   1  -5   3      702.32      758.79     20.22 o 
   2  -5   3     1163.89     1039.62     27.58 o 
   3  -5   3        1.70        7.51      7.05 o 
   4  -5   3     3058.57     2981.20     51.40 o 
   5  -5   3       32.96       35.22      8.65 o 
   6  -5   3      415.49      416.15     20.87 o 
   7  -5   3      272.88      260.90     16.93 o 
   8  -5   3      314.57      368.44     28.16 o 
  -9  -4   3      163.36      149.16     23.05 o 
  -8  -4   3      229.24      283.69     41.74 o 
  -7  -4   3      107.86      116.17     16.21 o 
  -6  -4   3      276.27      277.31     25.44 o 
  -5  -4   3     1498.15     1414.52     25.16 o 
  -4  -4   3     1089.10     1072.17     35.14 o 
  -3  -4   3     6343.98     6325.72     97.49 o 
  -2  -4   3       15.06       37.78      3.20 o 
  -1  -4   3       38.88       31.06      5.00 o 
   0  -4   3        0.50       10.23      4.57 o 
   1  -4   3     2962.40     2767.37     64.72 o 
   2  -4   3        5.12       15.85      4.49 o 
   3  -4   3     7255.56     7203.64    116.16 o 
   4  -4   3      215.77      223.05     22.27 o 
   5  -4   3      496.99      460.77     20.73 o 
   6  -4   3       25.04       45.99      7.70 o 
   7  -4   3      884.04      921.86     35.40 o 
   8  -4   3       60.41       50.44     13.70 o 
   9  -4   3      445.73      500.27     29.54 o 
  -9  -3   3      189.26      201.32     61.77 o 
  -8  -3   3      227.28      242.59     31.12 o 
  -7  -3   3      145.26      170.37     16.18 o 
  -6  -3   3      812.41      798.06     49.05 o 
  -5  -3   3     1701.34     1609.36     26.36 o 
  -4  -3   3     3037.93     2877.43     42.77 o 
  -3  -3   3      252.24      246.42     13.37 o 
  -2  -3   3     1051.55      987.34     25.74 o 
  -1  -3   3       78.61       84.13      3.00 o 
   0  -3   3     3513.52     3461.31     32.29 o 
   1  -3   3      210.33      234.82      7.07 o 
   2  -3   3     4632.60     4235.42     93.01 o 
   3  -3   3       40.13       23.23      3.96 o 
   4  -3   3      138.07      140.67     10.34 o 
   5  -3   3       56.36       60.49      8.49 o 
   6  -3   3      737.38      711.81     24.10 o 
   7  -3   3      301.86      361.88     18.47 o 
   8  -3   3      759.43      787.50     33.06 o 
   9  -3   3      109.32      106.24     13.74 o 
  -9  -2   3      107.60       84.96     27.66 o 
  -8  -2   3       32.23       24.95      9.89 o 
  -7  -2   3       65.04       76.13     11.46 o 
  -6  -2   3     1463.49     1428.62     29.98 o 
  -5  -2   3     1170.42     1017.53     83.07 o 
  -4  -2   3       16.93        1.59      9.36 o 
  -3  -2   3     2535.28     2540.17     39.64 o 
  -2  -2   3      963.31      922.19     15.31 o 
  -1  -2   3     2350.03     2122.10     29.61 o 
   0  -2   3       12.63       22.93      2.30 o 
   1  -2   3    11583.25    12031.15    144.74 o 
   2  -2   3      985.29     1001.40     19.57 o 
   3  -2   3     2602.07     2806.65     71.66 o 
   4  -2   3      150.15      138.43     11.21 o 
   5  -2   3      388.41      343.20     18.06 o 
   6  -2   3     2117.89     2194.67     96.25 o 
   7  -2   3     1226.99     1213.64     28.66 o 
   8  -2   3      166.79      161.39     13.11 o 
   9  -2   3       21.43       18.87      8.34 o 
  -9  -1   3       90.04      104.49     24.99 o 
  -8  -1   3       55.23       53.52     11.26 o 
  -7  -1   3       23.34       38.15     15.90 o 
  -6  -1   3     2600.13     2529.79     59.55 o 
  -5  -1   3       28.74       27.82      3.56 o 
  -4  -1   3     3228.04     3062.53    105.06 o 
  -3  -1   3       66.32       81.24      8.33 o 
  -2  -1   3      725.74      720.77     14.93 o 
  -1  -1   3      692.48      657.86     13.91 o 
   0  -1   3    15777.56    16736.71     89.86 o 
   1  -1   3     2908.75     2937.93     32.69 o 
   2  -1   3       13.53       21.00      4.25 o 
   3  -1   3      117.97      125.01      9.02 o 
   4  -1   3     2417.37     2346.23     47.12 o 
   5  -1   3     1637.84     1624.50     41.16 o 
   6  -1   3      962.60      966.42     42.36 o 
   7  -1   3      234.42      251.28     15.76 o 
   8  -1   3       66.52       62.76     10.28 o 
   9  -1   3       14.36       20.18      8.71 o 
  -9   0   3       77.02      105.41     21.60 o 
  -8   0   3        0.64       35.59      9.90 o 
  -7   0   3     1390.41     1399.08     46.09 o 
  -6   0   3       72.97       55.16      7.62 o 
  -5   0   3     1058.87      965.73     31.64 o 
  -4   0   3      179.06      183.09     11.20 o 
  -3   0   3     2684.62     2826.09     49.19 o 
  -2   0   3     1509.22     1526.25     16.51 o 
  -1   0   3    16438.93    17813.85     68.87 o 
   0   0   3      989.87      971.39     15.05 o 
   1   0   3     8424.86     8756.83     53.67 o 
   2   0   3      139.58      120.65      5.77 o 
   3   0   3      299.10      251.76      7.84 o 
   4   0   3     3505.43     3505.99     42.61 o 
   5   0   3     1618.48     1538.27     46.00 o 
   6   0   3     2972.81     3050.24    121.58 o 
   7   0   3      230.26      230.71     13.13 o 
   8   0   3      315.83      330.49     17.21 o 
   9   0   3        1.65       32.71     10.21 o 
  10   0   3      546.64      483.64     42.68 o 
  -9   1   3        0.35        3.67      8.88 o 
  -8   1   3      925.35      881.49     55.58 o 
  -7   1   3      211.13      208.65     13.99 o 
  -6   1   3      387.00      383.48     15.94 o 
  -5   1   3       55.95       81.71      6.52 o 
  -4   1   3      734.25      720.80     19.69 o 
  -3   1   3     1456.00     1465.63     29.54 o 
  -2   1   3     3054.38     2905.25     13.96 o 
  -1   1   3       83.69       91.36      6.66 o 
   0   1   3      452.10      425.27      6.89 o 
   1   1   3       54.36       56.24      2.65 o 
   2   1   3     8223.84     8634.85     40.47 o 
   3   1   3     1555.80     1516.97     15.06 o 
   4   1   3       89.47       74.27      3.87 o 
   5   1   3     3091.20     3068.80     51.29 o 
   6   1   3        6.97       18.71      5.21 o 
   7   1   3      568.43      491.03     29.66 o 
   8   1   3      111.25      103.07     13.00 o 
   9   1   3      567.88      564.60     28.79 o 
  10   1   3        4.41       -0.57     12.42 o 
  -9   2   3      329.17      372.89     47.57 o 
  -8   2   3      116.24      119.20     25.20 o 
  -7   2   3      276.87      268.58     16.43 o 
  -6   2   3       16.33       32.52     20.02 o 
  -5   2   3      459.35      494.44     29.07 o 
  -4   2   3     4157.10     4131.63     66.73 o 
  -3   2   3     3219.07     3352.96     66.94 o 
  -2   2   3     5948.76     5902.31     85.81 o 
  -1   2   3     5953.58     6245.79     97.50 o 
   0   2   3      592.00      592.70     10.69 o 
   1   2   3       33.93       39.06      1.72 o 
   2   2   3    17421.62    19240.69     82.12 o 
   3   2   3       35.36       47.50      2.25 o 
   4   2   3     3677.24     3513.91     63.68 o 
   5   2   3       34.69       38.13      4.96 o 
   6   2   3       24.73       31.34      7.32 o 
   7   2   3      160.67      112.44     10.70 o 
   8   2   3     2040.37     2066.84     87.70 o 
   9   2   3       18.96        8.26     16.30 o 
  10   2   3      412.98      440.70     40.49 o 
  -9   3   3      182.14      149.25     27.63 o 
  -8   3   3      455.96      449.33     33.26 o 
  -7   3   3       19.31       26.00     13.35 o 
  -6   3   3      202.28      202.47     14.44 o 
  -5   3   3      163.34      151.05      9.54 o 
  -4   3   3     1256.81     1176.62     32.59 o 
  -3   3   3     4313.88     4715.44     83.36 o 
  -2   3   3       11.96       10.61      1.69 o 
  -1   3   3      327.82      326.97      6.93 o 
   0   3   3     1873.47     1848.37     17.53 o 
   1   3   3     4538.22     4402.85     28.37 o 
   2   3   3      561.12      612.23     10.16 o 
   3   3   3     8576.82     8840.65    131.64 o 
   4   3   3      129.58      141.36      9.37 o 
   5   3   3       26.84       35.33      5.60 o 
   6   3   3        5.33       19.10      5.61 o 
   7   3   3      507.79      519.58     20.96 o 
   8   3   3        6.24       13.41      3.94 o 
   9   3   3      421.65      467.22     31.04 o 
  10   3   3       13.46       16.93     23.03 o 
  -8   4   3       25.30        8.92      7.87 o 
  -7   4   3       38.05       27.73      5.30 o 
  -6   4   3     1195.89     1167.16     31.34 o 
  -5   4   3       68.38       80.57      8.04 o 
  -4   4   3     1794.89     1829.95     40.19 o 
  -3   4   3      292.91      288.08     21.52 o 
  -2   4   3      413.43      384.44     21.28 o 
  -1   4   3      156.06      147.37      5.26 o 
   0   4   3     3018.18     3138.68     44.47 o 
   1   4   3       63.01       59.60      4.88 o 
   2   4   3     7122.44     7390.58     70.14 o 
   3   4   3      616.04      665.11     11.68 o 
   4   4   3        1.21       17.09      9.31 o 
   5   4   3      300.76      316.76     15.48 o 
   6   4   3     3315.57     3417.37    164.64 o 
   7   4   3      789.01      735.92     56.54 o 
   8   4   3      478.09      496.79     22.99 o 
   9   4   3      114.45      117.51     27.68 o 
  10   4   3        1.05       17.37     15.99 o 
  -8   5   3        7.07       12.66      8.58 o 
  -7   5   3       12.79        9.77      4.38 o 
  -6   5   3      110.34      116.21     24.92 o 
  -5   5   3     1260.44     1337.57     56.48 o 
  -4   5   3       25.37       27.42      6.14 o 
  -3   5   3      894.74      869.70     24.56 o 
  -2   5   3        1.20       10.94      2.32 o 
  -1   5   3     2662.57     2625.47     52.30 o 
   0   5   3      112.80       93.59      7.47 o 
   1   5   3     4911.39     4878.13    141.78 o 
   2   5   3        5.46        7.95      4.02 o 
   3   5   3      536.48      542.55     14.10 o 
   4   5   3        9.08       14.18      3.82 o 
   5   5   3      892.59      893.57     38.82 o 
   6   5   3       28.69       18.95      4.19 o 
   7   5   3      231.36      288.98     19.07 o 
   8   5   3      242.89      260.47     20.63 o 
   9   5   3        2.11       18.05      7.94 o 
  -8   6   3      318.51      266.46     36.51 o 
  -7   6   3       78.81       72.79     12.05 o 
  -6   6   3      436.56      431.23     64.84 o 
  -5   6   3       67.64       74.01     13.16 o 
  -4   6   3       46.74       61.82      6.70 o 
  -3   6   3      356.81      345.44     19.37 o 
  -2   6   3      702.99      640.65     20.73 o 
  -1   6   3      961.77      942.53     26.86 o 
   0   6   3     3873.85     3926.86     80.37 o 
   1   6   3     1200.11     1166.77     39.01 o 
   2   6   3      121.99       94.80      8.85 o 
   3   6   3        0.65        9.01      6.01 o 
   4   6   3      893.32      903.70     39.07 o 
   5   6   3     2307.75     2275.53     54.53 o 
   6   6   3      953.08     1037.23     35.75 o 
   7   6   3      728.57      703.91     36.11 o 
   8   6   3       15.73       10.56      6.09 o 
   9   6   3       45.62       58.53     14.80 o 
  -7   7   3      632.57      693.29     88.05 o 
  -6   7   3      198.11      170.65     17.11 o 
  -5   7   3      521.70      530.91     46.52 o 
  -4   7   3        1.32       17.37      5.85 o 
  -3   7   3      643.88      668.72     35.24 o 
  -2   7   3     1327.99     1332.63     33.99 o 
  -1   7   3     2708.76     2776.36     63.03 o 
   0   7   3      287.40      271.09     27.28 o 
   1   7   3      786.34      796.55     27.80 o 
   2   7   3       18.62       23.41      4.33 o 
   3   7   3      118.37      129.37      8.63 o 
   4   7   3      342.95      345.66     22.08 o 
   5   7   3     1788.09     1748.02     38.31 o 
   6   7   3      500.14      576.89     30.75 o 
   7   7   3        0.04        8.95     12.75 o 
   8   7   3        4.01       53.63     14.60 o 
   9   7   3       84.58      110.85     32.51 o 
  -6   8   3      399.28      434.36     33.76 o 
  -5   8   3       59.33       48.65     25.37 o 
  -4   8   3      319.54      276.15     24.93 o 
  -3   8   3      183.43      190.72     22.64 o 
  -2   8   3     1664.60     1655.01     36.97 o 
  -1   8   3      623.87      582.48     21.57 o 
   0   8   3      372.61      417.82     39.76 o 
   1   8   3      109.95      111.34     16.26 o 
   2   8   3      385.68      362.05     16.98 o 
   3   8   3     2797.75     2804.95    123.20 o 
   4   8   3      167.62      177.66     15.44 o 
   5   8   3      618.67      546.21     36.45 o 
   6   8   3        8.14       17.12      6.12 o 
   7   8   3       51.72       51.46     19.13 o 
   8   8   3       24.11       31.37      9.17 o 
  -6   9   3        9.00       28.72     10.05 o 
  -5   9   3        3.43       23.98      8.98 o 
  -4   9   3      108.50      132.05     19.92 o 
  -3   9   3      455.32      443.09     33.08 o 
  -2   9   3      684.08      700.19     41.80 o 
  -1   9   3       89.87      126.39     14.69 o 
   0   9   3        0.04       26.80     11.29 o 
   1   9   3       29.37       33.82     19.82 o 
   2   9   3      811.52      860.46     37.79 o 
   3   9   3      116.75      119.93     10.89 o 
   4   9   3      532.07      532.66     21.39 o 
   5   9   3       11.43       30.46     19.03 o 
   6   9   3       31.60       23.91      8.39 o 
   7   9   3       85.37       96.90     25.49 o 
   8   9   3      367.37      377.50     76.51 o 
  -5  10   3      103.34       86.44     15.79 o 
  -4  10   3      119.77      100.07     19.46 o 
  -3  10   3      125.62      134.99     18.70 o 
  -2  10   3      138.44      150.27     15.28 o 
  -1  10   3       20.17       29.78     16.24 o 
   0  10   3       41.39       36.52      8.67 o 
   1  10   3      883.82      954.66     54.33 o 
   2  10   3      142.62      115.32     24.34 o 
   3  10   3      920.78     1028.40     49.21 o 
   4  10   3      158.06      196.54     24.58 o 
   5  10   3       18.72       32.75     19.37 o 
   6  10   3        4.30       14.67      7.65 o 
   7  10   3      155.28      215.40     46.72 o 
  -4  11   3       67.41       64.75     17.80 o 
  -3  11   3       81.92       70.33     48.03 o 
  -2  11   3        8.45       22.34     10.80 o 
  -1  11   3       92.08       92.70     32.21 o 
   0  11   3       61.01       66.32     13.20 o 
   1  11   3        3.94       13.79      8.66 o 
   2  11   3      735.36      757.80     40.59 o 
   3  11   3       53.25       54.80     13.71 o 
   4  11   3        0.44       -1.30     11.75 o 
   5  11   3        0.55       16.05      8.73 o 
   6  11   3      261.85      271.53     32.40 o 
  -2  12   3       15.95       24.88      7.45 o 
  -1  12   3      485.44      505.94     82.53 o 
   0  12   3       78.86       48.84     13.33 o 
   1  12   3       26.13       27.98     13.76 o 
   2  12   3        9.77       21.15     10.86 o 
   3  12   3        7.46        7.99      8.86 o 
   4  12   3       19.25       32.72     14.66 o 
   5  12   3      121.85      196.80     22.81 o 
  -4 -11   4        8.87       11.13     13.30 o 
  -3 -11   4       61.04       74.59     17.22 o 
  -2 -11   4      171.10      176.73     25.26 o 
  -1 -11   4      400.62      456.99     40.90 o 
   0 -11   4       75.11       83.57     17.36 o 
   1 -11   4       19.63       44.54     14.90 o 
   2 -11   4       65.95       56.88     14.67 o 
  -5 -10   4        0.62       11.45      8.49 o 
  -4 -10   4      516.51      524.34     41.28 o 
  -3 -10   4      135.81      150.48     35.90 o 
  -2 -10   4      529.20      585.21     34.61 o 
  -1 -10   4       60.26       63.15     13.80 o 
   0 -10   4        8.03       40.48     14.53 o 
   1 -10   4        1.89       15.57     11.77 o 
   2 -10   4       42.41       65.70     14.67 o 
   3 -10   4      275.03      331.47     97.02 o 
   4 -10   4       61.78       81.29     18.41 o 
  -6  -9   4       71.48       85.79     19.60 o 
  -5  -9   4      415.98      444.35     37.07 o 
  -4  -9   4      317.92      320.73     20.61 o 
  -3  -9   4      396.03      397.93     17.81 o 
  -2  -9   4     1015.74     1056.72     39.78 o 
  -1  -9   4       62.02       34.55      6.52 o 
   0  -9   4       52.72       44.45     14.50 o 
   1  -9   4      137.64      119.24     15.15 o 
   2  -9   4     1113.00     1153.65     64.80 o 
   3  -9   4      113.89      120.87     22.69 o 
   4  -9   4      304.00      267.44     30.88 o 
   5  -9   4       96.40       76.99     18.43 o 
  -7  -8   4       32.85       28.16     14.98 o 
  -6  -8   4      296.06      292.62     30.98 o 
  -5  -8   4       94.32      115.14     18.86 o 
  -4  -8   4     1142.00     1044.33     39.46 o 
  -3  -8   4      569.59      654.54     30.49 o 
  -2  -8   4       74.63       64.22      8.99 o 
  -1  -8   4       59.56       71.07      9.72 o 
   0  -8   4     1841.58     1845.13     39.64 o 
   1  -8   4      472.51      478.11     22.79 o 
   2  -8   4       15.99       50.30      9.80 o 
   3  -8   4     1408.84     1398.21     75.76 o 
   4  -8   4      122.32      104.40     13.07 o 
   5  -8   4       16.10       14.19      6.66 o 
   6  -8   4       47.95       53.09     24.86 o 
  -8  -7   4      184.92      125.90     42.20 o 
  -7  -7   4       70.22       77.93     16.36 o 
  -6  -7   4      518.29      499.12     29.28 o 
  -5  -7   4      588.61      606.43     31.44 o 
  -4  -7   4       19.44       28.95     11.84 o 
  -3  -7   4        5.36       18.14      5.36 o 
  -2  -7   4        1.27       16.11     12.01 o 
  -1  -7   4       42.40       50.24      7.85 o 
   0  -7   4      143.85      143.33     12.89 o 
   1  -7   4       10.07       12.18      5.12 o 
   2  -7   4     1080.64     1130.28     44.15 o 
   3  -7   4        0.23       12.47      7.03 o 
   4  -7   4       88.23       65.92     12.97 o 
   5  -7   4      280.83      252.42     15.72 o 
   6  -7   4      722.47      738.09     38.49 o 
   7  -7   4      102.67      116.74      9.44 o 
  -8  -6   4      115.57       77.93     16.26 o 
  -7  -6   4      279.44      308.37     26.85 o 
  -6  -6   4      309.07      303.33     28.30 o 
  -5  -6   4     1982.97     2043.97     62.14 o 
  -4  -6   4      244.67      198.66     13.88 o 
  -3  -6   4        7.29       31.06      7.26 o 
  -2  -6   4       68.79       86.61      9.38 o 
  -1  -6   4     1612.68     1535.99     30.81 o 
   0  -6   4     1135.49     1105.36     42.12 o 
   1  -6   4     1280.88     1243.94     47.40 o 
   2  -6   4      120.22      123.12      9.13 o 
   3  -6   4        9.10       17.43      4.90 o 
   4  -6   4      202.39      189.35     14.44 o 
   5  -6   4      843.20      861.29     48.34 o 
   6  -6   4      150.15      156.53     12.13 o 
   7  -6   4      489.92      466.17     36.87 o 
   8  -6   4       19.04       23.81      7.81 o 
  -8  -5   4      396.91      431.68     52.76 o 
  -7  -5   4       66.32       48.42     16.91 o 
  -6  -5   4      985.47     1008.15     70.89 o 
  -5  -5   4       27.04       30.44     11.93 o 
  -4  -5   4      162.55      146.68      7.16 o 
  -3  -5   4       49.39       47.55      5.97 o 
  -2  -5   4     2340.20     2355.91     70.38 o 
  -1  -5   4       72.34       85.56      7.55 o 
   0  -5   4     2343.04     2295.36     91.67 o 
   1  -5   4      189.49      176.34      9.76 o 
   2  -5   4        1.06       14.97      4.75 o 
   3  -5   4      848.61      804.76     58.28 o 
   4  -5   4      386.23      407.23     21.38 o 
   5  -5   4      533.60      522.66     21.19 o 
   6  -5   4      203.54      218.28     15.45 o 
   7  -5   4       91.26       74.77     10.64 o 
   8  -5   4        6.94       20.30      8.14 o 
  -9  -4   4      321.29      316.80     45.70 o 
  -8  -4   4        2.11       20.09      9.11 o 
  -7  -4   4     2019.77     2310.46     44.35 o 
  -6  -4   4       10.51       31.23     12.24 o 
  -5  -4   4      266.97      243.90     20.28 o 
  -4  -4   4      260.45      203.62     10.05 o 
  -3  -4   4     4683.96     4814.84     96.89 o 
  -2  -4   4      433.12      387.68     18.66 o 
  -1  -4   4     2703.28     2579.60     69.06 o 
   0  -4   4     2989.22     3129.45    112.39 o 
   1  -4   4       70.18       69.90      5.22 o 
   2  -4   4     2297.46     2339.91     42.79 o 
   3  -4   4     3156.23     3126.71     54.75 o 
   4  -4   4      776.29      771.02     41.28 o 
   5  -4   4      183.01      147.55     13.64 o 
   6  -4   4       16.24       27.74      9.72 o 
   7  -4   4        8.54       48.59     11.62 o 
   8  -4   4       97.23      110.87     15.12 o 
   9  -4   4        7.54       21.13      6.75 o 
  -9  -3   4        2.05       41.62     12.01 o 
  -8  -3   4      405.08      462.72     60.50 o 
  -7  -3   4       18.19       30.12     10.46 o 
  -6  -3   4       15.78       15.13     12.27 o 
  -5  -3   4       34.79       34.09      9.43 o 
  -4  -3   4      773.01       -0.19      0.57 o 
  -3  -3   4     1338.39     1219.80     27.57 o 
  -2  -3   4     3396.98     3358.51     60.43 o 
  -1  -3   4      121.08       71.94      4.23 o 
   0  -3   4       96.43       77.79      2.97 o 
   1  -3   4       81.03       65.46      4.72 o 
   2  -3   4     5510.03     6200.66     76.08 o 
   3  -3   4     4364.98     4243.09     69.64 o 
   4  -3   4      491.70      467.99     17.65 o 
   5  -3   4      892.93      821.43     32.26 o 
   6  -3   4      579.32      559.49     19.65 o 
   7  -3   4      219.19      199.73     29.41 o 
   8  -3   4        6.08       18.01      8.52 o 
   9  -3   4      508.94      549.35     49.48 o 
  -9  -2   4      521.36      529.84     69.13 o 
  -8  -2   4      227.43      210.03     22.08 o 
  -7  -2   4      536.52      537.74     36.02 o 
  -6  -2   4      457.22      427.67     34.78 o 
  -5  -2   4     1331.88     1236.18     76.60 o 
  -4  -2   4     3451.83     3331.43     71.87 o 
  -3  -2   4     5736.48     5959.25    100.46 o 
  -2  -2   4      540.82      484.96      9.41 o 
  -1  -2   4      234.30      211.22      4.56 o 
   0  -2   4      640.59      599.62     10.32 o 
   1  -2   4     1151.13     1148.66     28.26 o 
   2  -2   4     2265.71     2121.20     22.37 o 
   3  -2   4     2164.59     2139.08     43.69 o 
   4  -2   4     4313.10     4307.70     70.77 o 
   5  -2   4       98.71       99.18      7.79 o 
   6  -2   4      103.64      114.44     11.23 o 
   7  -2   4      298.97      307.50     18.98 o 
   8  -2   4     1157.96     1207.55     39.71 o 
   9  -2   4        5.35       29.85     11.93 o 
  -9  -1   4       51.53       58.70     15.86 o 
  -8  -1   4      154.63      188.63     22.34 o 
  -7  -1   4      731.46      793.02     48.82 o 
  -6  -1   4      583.48      672.05     54.04 o 
  -5  -1   4      870.95      860.55     70.52 o 
  -4  -1   4     1085.63     1030.61     50.50 o 
  -3  -1   4      454.82      358.96     15.48 o 
  -2  -1   4        3.34       10.12      2.88 o 
  -1  -1   4       80.94      106.80      4.55 o 
   0  -1   4      466.09      412.37      7.32 o 
   1  -1   4    15767.53    16141.17    172.74 o 
   2  -1   4      625.77      612.71     19.25 o 
   3  -1   4      944.86      905.64     18.98 o 
   4  -1   4       55.68       47.50      7.05 o 
   5  -1   4     2717.74     2875.19     50.70 o 
   6  -1   4       42.23       64.25      8.94 o 
   7  -1   4     1090.41     1150.37     26.73 o 
   8  -1   4        4.58       20.93      6.73 o 
   9  -1   4      251.97      255.28     21.63 o 
  -9   0   4      103.59      131.33     20.98 o 
  -8   0   4       87.92       78.53     25.27 o 
  -7   0   4      634.75      580.52     40.42 o 
  -6   0   4     1436.18     1441.45     46.74 o 
  -5   0   4      548.16      541.17     19.34 o 
  -4   0   4     3842.01     3780.73     54.19 o 
  -3   0   4      502.90      465.64     11.15 o 
  -2   0   4      266.42      282.46      9.68 o 
  -1   0   4     2309.12     2273.62     11.83 o 
   0   0   4    13679.95    14470.05    104.92 o 
   1   0   4      119.18      131.14      5.20 o 
   2   0   4    15056.64    16344.26     70.71 o 
   3   0   4     1656.70     1838.51     26.61 o 
   4   0   4       32.07       57.26      4.65 o 
   5   0   4       26.49       28.15      4.75 o 
   6   0   4     2946.72     2898.41     57.27 o 
   7   0   4      174.64      206.27     13.83 o 
   8   0   4      487.17      542.47     23.36 o 
   9   0   4       34.61       45.72      9.59 o 
  10   0   4       71.22       85.64     20.51 o 
  -9   1   4        4.36       18.58      7.45 o 
  -8   1   4       22.26       28.96      9.80 o 
  -7   1   4      700.69      728.08     43.47 o 
  -6   1   4     1224.55     1139.96     36.81 o 
  -5   1   4     2608.94     2558.40     53.71 o 
  -4   1   4      371.08      424.48     14.76 o 
  -3   1   4        5.71       11.00      2.01 o 
  -2   1   4      862.77      813.81     13.95 o 
  -1   1   4    17631.84    18715.28    115.39 o 
   0   1   4     4869.38     5084.68     58.53 o 
   1   1   4     2652.26     2692.20     19.63 o 
   2   1   4      287.74      286.22      5.41 o 
   3   1   4     1628.96     1693.49     34.84 o 
   4   1   4     3289.25     3445.65     60.27 o 
   5   1   4     5305.60     5213.08    119.65 o 
   6   1   4      321.65      343.23     17.34 o 
   7   1   4      562.57      586.46     33.36 o 
   8   1   4       63.15       50.54     12.20 o 
   9   1   4       25.38       35.42      8.48 o 
  10   1   4       98.90       99.67     35.21 o 
  -9   2   4       61.09       91.44     17.54 o 
  -8   2   4      629.88      653.41     50.80 o 
  -7   2   4        1.81       20.50      5.56 o 
  -6   2   4     1351.67     1324.89     58.96 o 
  -5   2   4       31.01       29.53      4.50 o 
  -4   2   4     2219.65     2237.45     53.37 o 
  -3   2   4        3.67       12.12      2.25 o 
  -2   2   4     3777.59     3637.62     58.87 o 
  -1   2   4     1066.50     1004.65     16.02 o 
   1   2   4      113.33      110.83      3.14 o 
   2   2   4        7.98       12.53      1.80 o 
   3   2   4      463.37      455.20     10.82 o 
   4   2   4    15549.68    17146.52    325.47 o 
   5   2   4     2120.30     2135.74     72.00 o 
   6   2   4     1154.08     1121.73     42.57 o 
   7   2   4        2.29        7.04      5.43 o 
   8   2   4        0.56       12.21      5.77 o 
   9   2   4      166.58      172.13     25.76 o 
  10   2   4       23.61       33.59     12.29 o 
  -9   3   4      215.20      198.99     27.58 o 
  -8   3   4       84.52       62.84     19.07 o 
  -7   3   4      694.61      723.86     31.61 o 
  -6   3   4       73.56       63.86     12.02 o 
  -5   3   4      117.33      119.59      9.00 o 
  -3   3   4     4109.23     4113.59     74.49 o 
  -2   3   4      529.87      516.15      9.07 o 
  -1   3   4     6579.70     6705.79    134.51 o 
   0   3   4     3815.88     4175.75     26.29 o 
   1   3   4      668.77      748.20     18.59 o 
   2   3   4      503.55      456.93     13.29 o 
   3   3   4     4658.56     4820.26     69.32 o 
   4   3   4      328.03      303.39     10.63 o 
   5   3   4     2446.08     2557.51     58.99 o 
   6   3   4     1314.63     1313.99     43.07 o 
   7   3   4       56.58       47.45      7.52 o 
   8   3   4      930.78      870.18     37.87 o 
   9   3   4      223.59      194.80     28.06 o 
  10   3   4      581.79      542.83     45.87 o 
  -8   4   4      428.85      397.02     41.82 o 
  -7   4   4       10.83        9.45      5.34 o 
  -6   4   4       17.39       25.33      6.36 o 
  -5   4   4       69.12       70.87     11.11 o 
  -4   4   4     1641.13     1711.10     35.26 o 
  -3   4   4     1959.58     2047.57     49.39 o 
  -2   4   4     1923.93     1726.59     37.68 o 
  -1   4   4     1159.82     1164.26     14.86 o 
   0   4   4       61.20       53.53      2.90 o 
   1   4   4     2953.85     2917.07     28.94 o 
   2   4   4     2261.29     2314.06     32.20 o 
   3   4   4     5290.44     5631.47     56.80 o 
   4   4   4     1586.87     1456.17     46.38 o 
   5   4   4      439.33      434.11     16.25 o 
   6   4   4       69.22       79.00     10.34 o 
   7   4   4      583.21      601.35     23.35 o 
   8   4   4      162.05      172.39     14.52 o 
   9   4   4      873.59      980.49     77.30 o 
  10   4   4        1.33       23.77      9.94 o 
  -8   5   4       12.75       36.32     12.00 o 
  -7   5   4        5.06       10.69      5.67 o 
  -6   5   4        3.39       15.83      8.04 o 
  -5   5   4      434.80      422.00     27.91 o 
  -4   5   4      613.94      637.98     30.52 o 
  -3   5   4     1857.78     1908.29     37.89 o 
  -2   5   4      938.01      928.63     23.56 o 
  -1   5   4       19.24       15.93      3.88 o 
   0   5   4     2820.75     2930.48     79.67 o 
   1   5   4     1083.95     1073.88     95.50 o 
   2   5   4     5327.82     5444.18     55.31 o 
   3   5   4      211.10      195.24     14.37 o 
   4   5   4      362.07      337.64     16.92 o 
   5   5   4      177.22      186.44     12.49 o 
   6   5   4      158.78      158.06     15.01 o 
   7   5   4       15.97       14.69      6.24 o 
   8   5   4     1249.67     1193.73     46.52 o 
   9   5   4        0.28       11.85      8.52 o 
  -7   6   4        2.07        6.99      4.52 o 
  -6   6   4      319.35      296.49     16.11 o 
  -5   6   4      447.97      481.68     30.88 o 
  -4   6   4      484.44      436.65     28.33 o 
  -3   6   4      966.02     1005.78     50.22 o 
  -2   6   4       13.00       11.30      2.50 o 
  -1   6   4      189.68      171.04      9.92 o 
   0   6   4      487.58      514.74     27.30 o 
   1   6   4     3942.41     3910.27     79.89 o 
   2   6   4      324.60      322.41      9.29 o 
   3   6   4     1975.35     2032.48     31.56 o 
   4   6   4       65.60       57.94      8.94 o 
   5   6   4     1312.52     1275.04     45.84 o 
   6   6   4      972.94      934.67     35.91 o 
   7   6   4     1969.57     2120.27     88.40 o 
   8   6   4       37.34       35.69     18.43 o 
   9   6   4      177.76      218.13     24.83 o 
  -7   7   4      103.63      103.94     18.40 o 
  -6   7   4       33.77       17.46      9.26 o 
  -5   7   4      270.36      303.31     36.23 o 
  -4   7   4      162.52      160.08     20.58 o 
  -3   7   4       36.12       23.24      4.93 o 
  -2   7   4       49.93       36.00      8.63 o 
  -1   7   4       85.61       81.75     10.35 o 
   0   7   4     2658.51     2603.96     60.93 o 
   1   7   4       90.74       90.76     14.62 o 
   2   7   4     1106.17     1066.07     43.64 o 
   3   7   4       16.04       30.48      4.36 o 
   4   7   4      747.69      697.23     29.65 o 
   5   7   4       63.29       52.67      7.06 o 
   6   7   4     1632.45     1726.26     50.19 o 
   7   7   4      340.62      333.84     32.25 o 
   8   7   4       53.21       73.62     10.69 o 
   9   7   4       59.57       73.45     29.37 o 
  -6   8   4        1.94       21.51     11.16 o 
  -5   8   4       24.00       34.59     20.44 o 
  -4   8   4       17.99       15.26      6.50 o 
  -3   8   4        2.08        4.84     15.39 o 
  -2   8   4       46.35       45.78     13.31 o 
  -1   8   4     1252.50     1185.78     45.24 o 
   0   8   4       28.48       45.08      9.99 o 
   1   8   4      851.55      840.04     85.99 o 
   2   8   4       88.38       68.33      8.68 o 
   3   8   4      129.64      118.57      9.87 o 
   4   8   4        2.90       11.62      3.84 o 
   5   8   4      984.11     1019.58     44.76 o 
   6   8   4      563.48      568.53     55.78 o 
   7   8   4      335.92      322.95     31.26 o 
   8   8   4       42.26       26.02      8.55 o 
  -6   9   4      153.66      179.89     39.39 o 
  -5   9   4        0.23       34.67     11.62 o 
  -4   9   4        1.57        7.64      8.34 o 
  -3   9   4      119.73      112.06     14.68 o 
  -2   9   4      762.73      826.75     46.25 o 
  -1   9   4        0.98       34.93      9.98 o 
   0   9   4      217.84      242.16     20.52 o 
   1   9   4      100.00       82.05     29.38 o 
   2   9   4       66.28       56.16     19.79 o 
   3   9   4       13.90       15.82      5.11 o 
   4   9   4      367.66      368.87     17.12 o 
   5   9   4      218.51      235.49     30.41 o 
   6   9   4      270.96      265.14     23.40 o 
   7   9   4       59.93       41.06      8.64 o 
   8   9   4        1.57       16.80      8.25 o 
  -5  10   4       20.73        9.20     14.99 o 
  -4  10   4        4.95       25.25     10.89 o 
  -3  10   4      679.05      671.96     48.16 o 
  -2  10   4      111.97      120.53     15.09 o 
  -1  10   4      311.50      279.28     23.14 o 
   0  10   4       23.54       34.99     10.58 o 
   1  10   4      144.53      159.15     15.15 o 
   2  10   4       17.65       20.70     10.33 o 
   3  10   4      192.02      183.70     18.53 o 
   4  10   4      207.36      184.57     23.77 o 
   5  10   4      117.91      110.99     17.90 o 
   6  10   4      130.39      101.86     17.52 o 
   7  10   4       87.64      161.03     35.45 o 
  -4  11   4      131.18      106.95     36.86 o 
  -3  11   4       45.41       32.13     13.12 o 
  -2  11   4      172.75      209.87     39.95 o 
  -1  11   4        2.06        4.47     13.60 o 
   0  11   4       84.29       66.80     27.00 o 
   1  11   4       64.06       50.98     12.55 o 
   2  11   4      451.36      526.06     30.40 o 
   3  11   4      170.81      178.87     34.35 o 
   4  11   4       27.71       30.21     18.25 o 
   5  11   4       74.70       40.45     15.11 o 
   6  11   4        2.22        4.79     13.73 o 
  -2  12   4       19.22       20.53      8.84 o 
  -1  12   4      208.41      237.68     89.02 o 
   0  12   4       24.34       21.67      9.68 o 
   1  12   4      249.51      233.23     25.97 o 
   2  12   4      241.30      263.37     27.59 o 
   3  12   4        0.76       15.19      9.07 o 
   4  12   4      267.95      258.63     32.05 o 
   5  12   4       98.29       89.45     17.22 o 
  -3 -11   5        0.16       29.49     20.95 o 
  -2 -11   5       89.38      100.69     21.28 o 
  -1 -11   5        9.19       21.02     14.53 o 
   0 -11   5      222.81      211.72     30.01 o 
   1 -11   5        0.61        9.95      9.36 o 
   2 -11   5      200.35      224.83     24.25 o 
  -5 -10   5      224.48      244.28     21.85 o 
  -4 -10   5        3.62       11.01     10.06 o 
  -3 -10   5        6.52        5.44      5.44 o 
  -2 -10   5       47.96       47.37      9.67 o 
  -1 -10   5      543.88      558.66     32.86 o 
   0 -10   5        3.44        8.20      8.85 o 
   1 -10   5       71.63       73.65     16.09 o 
   2 -10   5       22.57       29.96     10.47 o 
   3 -10   5       13.20       11.38      9.54 o 
   4 -10   5       34.34       29.87     10.70 o 
  -6  -9   5      284.32      357.49     65.64 o 
  -5  -9   5        8.58       31.73     11.61 o 
  -4  -9   5       47.01       38.69      9.39 o 
  -3  -9   5        0.53       14.95      8.06 o 
  -2  -9   5      466.76      499.09     21.79 o 
  -1  -9   5       32.75       49.65      9.44 o 
   0  -9   5      329.32      351.37     18.41 o 
   1  -9   5       10.90       11.77      6.39 o 
   2  -9   5       29.32       22.82      5.64 o 
   3  -9   5       94.54      133.89     42.00 o 
   4  -9   5      498.84      482.74     49.01 o 
   5  -9   5      111.04      109.24     32.37 o 
  -7  -8   5      239.35      264.65     30.37 o 
  -6  -8   5       19.37       51.79     26.05 o 
  -5  -8   5       33.99       50.94     14.05 o 
  -4  -8   5       11.82       24.84      6.44 o 
  -3  -8   5      934.58     1008.60     39.32 o 
  -2  -8   5      180.39      154.80     11.21 o 
  -1  -8   5      126.06      143.72     13.79 o 
   0  -8   5       40.87       50.95      8.74 o 
   1  -8   5      156.07      115.87     11.10 o 
   2  -8   5      381.46      374.13     27.09 o 
   3  -8   5      209.43      207.96     20.43 o 
   4  -8   5      137.96      117.37     13.93 o 
   5  -8   5      301.35      297.67     26.66 o 
   6  -8   5        6.18       25.52     19.16 o 
  -7  -7   5        8.08        7.96     12.89 o 
  -6  -7   5       35.42       23.01     10.55 o 
  -5  -7   5        4.36       39.59     13.47 o 
  -4  -7   5     1236.63     1318.55     59.48 o 
  -3  -7   5      478.68      432.59     24.74 o 
  -2  -7   5     2180.80     2140.67     39.73 o 
  -1  -7   5       52.03       46.13      6.39 o 
   0  -7   5      603.02      566.80     21.79 o 
   1  -7   5      577.54      554.70     19.44 o 
   2  -7   5     2343.70     2364.82     70.59 o 
   3  -7   5     1186.08     1218.63     32.97 o 
   4  -7   5      279.33      280.55     17.63 o 
   5  -7   5        2.58       32.66      8.89 o 
   6  -7   5        8.40        9.45      7.24 o 
   7  -7   5      104.49      106.85     15.14 o 
  -8  -6   5        1.37       19.36     16.35 o 
  -7  -6   5       64.81      143.30     33.73 o 
  -6  -6   5       13.00        5.59      8.32 o 
  -5  -6   5     1003.18     1037.35     59.80 o 
  -4  -6   5      336.33      371.73     26.01 o 
  -3  -6   5      706.11      663.46     56.40 o 
  -2  -6   5      365.52      350.63     20.15 o 
  -1  -6   5      497.76      477.14     20.16 o 
   0  -6   5      523.48      476.30     29.90 o 
   1  -6   5      358.86      340.63     19.70 o 
   2  -6   5     2282.28     2293.47     41.26 o 
   3  -6   5      145.13      168.75     14.51 o 
   4  -6   5      280.45      258.77     24.09 o 
   5  -6   5       20.18       20.02      6.87 o 
   6  -6   5      599.72      630.52     30.90 o 
   7  -6   5       20.82       22.93     13.08 o 
  -8  -5   5       79.52       57.35     14.80 o 
  -7  -5   5        1.24       20.93      9.70 o 
  -6  -5   5     1176.90     1178.83     55.00 o 
  -5  -5   5      546.74      612.88     45.89 o 
  -4  -5   5      628.22      667.05     24.96 o 
  -3  -5   5      186.49      171.70      9.31 o 
  -2  -5   5        1.68       28.28      7.59 o 
  -1  -5   5     1007.59      967.95     30.46 o 
   0  -5   5     2235.09     2172.71     59.92 o 
   1  -5   5     4072.09     4037.21     70.16 o 
   2  -5   5      581.08      580.78     26.12 o 
   3  -5   5     1006.24     1012.99     62.72 o 
   4  -5   5       60.96       69.35      8.76 o 
   5  -5   5     1644.29     1518.47     41.95 o 
   6  -5   5       43.77       54.38     10.00 o 
   7  -5   5      692.08      685.68     38.23 o 
   8  -5   5        8.89       13.81      6.68 o 
  -8  -4   5       13.72       19.39      8.96 o 
  -7  -4   5      265.16      267.66     22.55 o 
  -6  -4   5     1872.17     1797.97     50.22 o 
  -5  -4   5      412.17      380.60     28.31 o 
  -4  -4   5      330.22      310.69     22.28 o 
  -3  -4   5       52.92       56.35      4.83 o 
  -2  -4   5      987.90      959.60     22.68 o 
  -1  -4   5      325.34      336.58      9.42 o 
   0  -4   5     4276.31     4058.65     93.07 o 
   1  -4   5      115.22      117.14      9.27 o 
   2  -4   5      499.19      513.22     17.89 o 
   3  -4   5       25.42       46.93      7.25 o 
   4  -4   5      465.91      419.23     27.59 o 
   5  -4   5      456.17      436.81     24.83 o 
   6  -4   5     3271.40     3265.18     81.73 o 
   7  -4   5      102.19      100.99     14.28 o 
   8  -4   5      141.84      170.47     21.41 o 
   9  -4   5        2.70        9.66      8.02 o 
  -9  -3   5        2.86       22.04     19.90 o 
  -8  -3   5      797.83      796.56     69.27 o 
  -7  -3   5      580.96      590.65     41.64 o 
  -6  -3   5      814.00      893.41     49.07 o 
  -5  -3   5     1804.37     1659.12     51.93 o 
  -4  -3   5      324.74      335.29     26.25 o 
  -3  -3   5     2224.14     2309.72     42.63 o 
  -2  -3   5     1520.74     1600.95     36.34 o 
  -1  -3   5    10890.30    11315.82    184.52 o 
   0  -3   5      270.67      293.99     10.76 o 
   1  -3   5     6395.59     7068.26     82.45 o 
   2  -3   5     2309.80     2539.86     77.01 o 
   3  -3   5     1332.45     1169.37     31.54 o 
   4  -3   5      326.48      318.94     14.97 o 
   5  -3   5     4978.03     4832.16     80.09 o 
   6  -3   5      497.98      479.91     27.85 o 
   7  -3   5      308.13      281.76     21.10 o 
   8  -3   5      177.96      173.15     16.83 o 
   9  -3   5      208.59      229.55     23.91 o 
  -9  -2   5       93.57       60.48     27.76 o 
  -8  -2   5      893.87      807.91    110.35 o 
  -7  -2   5      299.45      267.42     19.45 o 
  -6  -2   5     1283.20     1251.99     71.05 o 
  -5  -2   5        8.82       17.46     13.24 o 
  -4  -2   5      604.32      563.73     53.68 o 
  -3  -2   5      549.19      570.91     20.85 o 
  -2  -2   5     5604.13     5406.81     54.01 o 
  -1  -2   5      723.67      775.84     21.90 o 
   0  -2   5     2081.88     1964.51     32.42 o 
   1  -2   5      491.72      545.68     11.88 o 
   2  -2   5     2376.36     2466.20     33.10 o 
   3  -2   5      632.43      631.75     31.17 o 
   4  -2   5     2477.02     2213.81     38.23 o 
   5  -2   5        9.83       18.65      8.35 o 
   6  -2   5       36.00       47.47     12.30 o 
   7  -2   5       64.33       67.56      9.45 o 
   8  -2   5        5.94        9.80      6.78 o 
   9  -2   5      245.43      259.28     20.82 o 
  -9  -1   5      359.83      314.41     42.90 o 
  -8  -1   5       20.97       37.89     12.73 o 
  -7  -1   5       53.97       58.83     13.41 o 
  -6  -1   5        5.95       36.75      7.74 o 
  -5  -1   5      490.71      553.31     50.92 o 
  -4  -1   5        3.52       11.15      5.81 o 
  -3  -1   5     5183.94     5350.12    148.39 o 
  -2  -1   5      690.44      652.74     13.11 o 
  -1  -1   5     3156.63     3086.88     55.75 o 
   0  -1   5       98.73       85.47      3.76 o 
   1  -1   5     4987.78     5190.43     66.19 o 
   2  -1   5     4313.60     4370.31     57.69 o 
   3  -1   5     9155.36     9757.39    148.50 o 
   4  -1   5     1221.15     1236.66     33.05 o 
   5  -1   5      281.16      280.79     11.89 o 
   6  -1   5      389.58      394.95     16.64 o 
   7  -1   5      474.43      436.74     16.63 o 
   8  -1   5      872.29      881.27     30.22 o 
   9  -1   5      130.10      132.18     17.26 o 
  -9   0   5        4.49       47.19     14.15 o 
  -8   0   5      317.08      302.96     27.28 o 
  -7   0   5      186.27      179.53     21.48 o 
  -6   0   5       96.99       98.64     35.71 o 
  -5   0   5      491.67      487.75     17.44 o 
  -4   0   5     3429.06     3405.41     90.22 o 
  -3   0   5      645.87      590.82     11.50 o 
  -2   0   5     3752.88     3823.82     54.23 o 
  -1   0   5       46.18       34.87      1.64 o 
   0   0   5       19.47       18.11      1.62 o 
   1   0   5     3009.60     3098.34     32.16 o 
   2   0   5     8906.70     9374.18     54.87 o 
   3   0   5     3279.67     3301.66     93.12 o 
   4   0   5      501.75      465.11     12.16 o 
   5   0   5       23.77       20.20      5.75 o 
   6   0   5      374.12      371.40     20.80 o 
   7   0   5      442.92      469.67     20.07 o 
   8   0   5       37.17       30.36      8.30 o 
   9   0   5      578.87      569.86     31.63 o 
  10   0   5       10.11       18.20     13.46 o 
  -9   1   5      240.61      233.36     48.93 o 
  -8   1   5        1.00       36.51     18.13 o 
  -7   1   5       85.27      101.14     12.89 o 
  -6   1   5      126.38      117.32      8.77 o 
  -5   1   5     2054.73     2055.35     64.09 o 
  -4   1   5     1334.99     1336.83     39.84 o 
  -3   1   5     1018.36      937.52     19.40 o 
  -2   1   5      472.53      446.51     15.27 o 
  -1   1   5     4836.37     5004.52     56.93 o 
   0   1   5     6591.86     6707.06     41.52 o 
   1   1   5     2195.52     2086.94     18.30 o 
   2   1   5     1077.63     1010.55     19.40 o 
   3   1   5     1952.52     2041.32     29.22 o 
   4   1   5       67.03       59.57      9.11 o 
   5   1   5      298.19      275.22     11.85 o 
   6   1   5     1471.02     1439.91     27.44 o 
   7   1   5       39.76       49.65      7.34 o 
   8   1   5     2690.27     2668.12    112.32 o 
   9   1   5        2.91        3.64      6.57 o 
  10   1   5        0.83       14.43      7.73 o 
  -9   2   5       85.26       61.15     15.21 o 
  -8   2   5        5.86       26.08      8.77 o 
  -7   2   5        1.36       20.35      7.18 o 
  -6   2   5     1006.59     1022.07     30.20 o 
  -5   2   5      490.63      493.83     34.99 o 
  -4   2   5     1384.41     1295.20     36.33 o 
  -3   2   5       98.51       77.82      5.91 o 
  -2   2   5     1140.37     1107.78     14.60 o 
  -1   2   5     2014.77     2024.28     38.24 o 
   0   2   5     3258.00     3352.43     31.60 o 
   1   2   5     3852.91     3583.05     17.11 o 
   2   2   5      945.08     1000.55     15.95 o 
   3   2   5     1178.91     1226.85     30.85 o 
   4   2   5       20.22       21.98      6.19 o 
   5   2   5     3174.33     3015.81     52.65 o 
   6   2   5      127.25      114.10      9.22 o 
   7   2   5     1171.25     1141.68     23.72 o 
   8   2   5       30.71       37.31      9.29 o 
   9   2   5        6.15       25.50     10.12 o 
  10   2   5        6.94       -4.43     21.30 o 
  -8   3   5       24.77       27.05      9.71 o 
  -7   3   5       31.37       41.78     11.87 o 
  -6   3   5      356.63      389.58     18.07 o 
  -5   3   5      374.32      334.29     15.03 o 
  -4   3   5      110.44      119.12      8.37 o 
  -3   3   5      687.14      647.62     23.00 o 
  -2   3   5      870.38      799.49     12.70 o 
  -1   3   5       68.26       69.91      5.11 o 
   0   3   5     6967.73     7088.03    103.56 o 
   1   3   5     1549.96     1668.24     17.51 o 
   2   3   5      154.74      160.68      4.21 o 
   3   3   5      439.45      463.58     12.28 o 
   4   3   5     3629.40     3567.41     58.67 o 
   5   3   5       34.61       47.81      5.65 o 
   6   3   5     2545.96     2491.15     66.88 o 
   7   3   5       92.01      102.05     11.35 o 
   8   3   5      137.02       96.52      9.76 o 
   9   3   5        1.76       14.24     17.85 o 
  10   3   5      305.22      329.49     31.09 o 
  -8   4   5        7.21        0.32     12.31 o 
  -7   4   5      545.31      508.49     30.21 o 
  -6   4   5      250.00      265.72     21.38 o 
  -5   4   5      435.71      440.63     23.25 o 
  -4   4   5        0.32       16.57      8.11 o 
  -3   4   5      290.61      298.25     15.84 o 
  -2   4   5        6.84       11.41      2.85 o 
  -1   4   5     8255.41     8947.57    220.91 o 
   0   4   5      752.29      765.29     15.07 o 
   1   4   5     2394.91     2474.98     25.73 o 
   2   4   5       34.34       24.10      2.85 o 
   3   4   5     2382.59     2364.34     27.14 o 
   4   4   5        4.30       13.40      4.25 o 
   5   4   5     3589.97     3742.50     68.44 o 
   6   4   5      117.76      147.22     12.93 o 
   7   4   5       66.13       54.80      7.48 o 
   8   4   5       12.25       18.37      7.68 o 
   9   4   5       87.97       88.24     12.50 o 
  10   4   5      131.81      132.91     22.26 o 
  -8   5   5      278.50      245.07     33.98 o 
  -7   5   5        1.64       12.87      6.18 o 
  -6   5   5      209.98      202.43     16.08 o 
  -5   5   5        2.31       13.36      4.58 o 
  -4   5   5      635.88      620.98     41.20 o 
  -3   5   5        6.06       13.47      3.61 o 
  -2   5   5     4116.28     4178.97     71.71 o 
  -1   5   5      154.84      164.93     10.79 o 
   0   5   5     3696.80     4062.69    196.27 o 
   1   5   5       48.11       40.43      4.34 o 
   2   5   5     2326.60     2311.92     24.85 o 
   3   5   5      119.96      117.75      7.81 o 
   4   5   5     4047.34     3982.89     68.28 o 
   5   5   5      728.68      752.96     30.91 o 
   6   5   5      240.67      242.68     20.96 o 
   7   5   5        6.88        5.49      6.27 o 
   8   5   5      917.38      917.98     59.00 o 
   9   5   5      194.30      248.99     29.57 o 
  -7   6   5      136.05      146.47     25.51 o 
  -6   6   5       29.55       40.48      8.90 o 
  -5   6   5       39.64       57.06     23.14 o 
  -4   6   5        0.36       -0.90      4.43 o 
  -3   6   5     2193.91     2309.75     45.06 o 
  -2   6   5       42.35       43.59      5.10 o 
  -1   6   5      820.24      762.70     18.59 o 
   0   6   5       63.58       59.45      7.91 o 
   1   6   5     2387.52     2277.89     78.77 o 
   2   6   5      541.74      552.82     13.85 o 
   3   6   5     4085.87     4158.59     61.51 o 
   4   6   5      431.01      469.79     45.95 o 
   5   6   5        6.62       24.07      8.23 o 
   6   6   5       18.65       16.49      5.52 o 
   7   6   5       61.39       71.83     14.23 o 
   8   6   5      371.12      371.11     34.53 o 
   9   6   5       69.45       53.10     14.31 o 
  -7   7   5       44.45       37.01     10.91 o 
  -6   7   5      271.76      275.48     27.43 o 
  -5   7   5       55.51       37.73      7.57 o 
  -4   7   5     1349.39     1381.66     34.45 o 
  -3   7   5      341.48      331.60     38.39 o 
  -2   7   5      365.88      336.25     15.35 o 
  -1   7   5       18.91        2.44      4.59 o 
   0   7   5      414.93      475.74     34.64 o 
   1   7   5       47.93       34.24      9.65 o 
   2   7   5     1866.59     1917.80     33.05 o 
   3   7   5     1707.78     1683.46     30.41 o 
   4   7   5        7.71       27.02      5.04 o 
   5   7   5     1454.28     1493.97     51.99 o 
   6   7   5      363.85      410.72     33.51 o 
   7   7   5      473.65      473.24     28.21 o 
   8   7   5      135.39      117.33     13.28 o 
   9   7   5      624.71      693.44     56.93 o 
  -6   8   5        2.52       11.91      8.30 o 
  -5   8   5      534.49      598.19     42.87 o 
  -4   8   5      101.07      105.13     24.43 o 
  -3   8   5      582.15      585.24     25.44 o 
  -2   8   5       50.72       45.56     11.53 o 
  -1   8   5      255.50      214.04     22.47 o 
   0   8   5      711.74      721.99     54.96 o 
   1   8   5      191.86      169.39     13.72 o 
   2   8   5      409.74      418.00     42.55 o 
   3   8   5      398.91      394.35     19.46 o 
   4   8   5        0.16       21.41      5.33 o 
   5   8   5      225.02      187.47     14.70 o 
   6   8   5      388.55      400.04     24.82 o 
   7   8   5       53.14       74.87     10.47 o 
   8   8   5      391.44      396.63     45.38 o 
  -5   9   5       11.21       51.53     15.18 o 
  -4   9   5      191.19      177.21     31.85 o 
  -3   9   5       19.80       19.97     13.77 o 
  -2   9   5       33.73       58.10     22.00 o 
  -1   9   5       26.33       30.57      9.96 o 
   0   9   5      420.26      455.51     22.42 o 
   1   9   5     1685.88     1702.68    107.04 o 
   2   9   5       50.02       39.47     25.02 o 
   3   9   5       46.72       30.06     16.66 o 
   4   9   5      183.87      199.65     15.69 o 
   5   9   5      960.15      996.04     41.66 o 
   6   9   5      379.73      343.70     32.90 o 
   7   9   5      407.47      403.24     52.16 o 
   8   9   5        7.29       16.58     10.43 o 
  -5  10   5        8.56       18.41      6.35 o 
  -4  10   5        1.23        0.56      6.55 o 
  -3  10   5        2.32        6.68      8.58 o 
  -2  10   5      398.70      426.41     61.80 o 
  -1  10   5       40.68       52.56     12.94 o 
   0  10   5      265.72      297.10     21.41 o 
   1  10   5       44.18       48.07     10.64 o 
   2  10   5       25.15       42.50     13.04 o 
   3  10   5       49.59       54.56     17.46 o 
   4  10   5      349.24      407.02     38.14 o 
   5  10   5       25.04       39.33     11.67 o 
   6  10   5      519.24      501.71    103.10 o 
   7  10   5       24.35       14.86      6.40 o 
  -3  11   5       75.97       65.76     11.42 o 
  -2  11   5        3.00        7.68      5.17 o 
  -1  11   5      384.46      398.52     64.29 o 
   0  11   5        6.55       19.91     10.49 o 
   1  11   5        6.03       13.88     11.38 o 
   2  11   5       13.93       48.40     13.32 o 
   3  11   5      252.54      223.40     19.82 o 
   4  11   5       75.95       74.99     15.57 o 
   5  11   5      387.68      404.26     43.54 o 
   6  11   5       44.57       14.61     26.56 o 
  -2  12   5      218.15      236.19     40.32 o 
  -1  12   5       55.92       64.10     25.35 o 
   0  12   5      131.17      100.20     17.90 o 
   1  12   5        0.92       -1.52     15.61 o 
   2  12   5      191.90      211.09     22.10 o 
   3  12   5        8.11       14.49      8.71 o 
   4  12   5      201.07      241.58     38.54 o 
   5  12   5       29.04       29.77     11.94 o 
   1  13   5      163.27      112.32     27.45 o 
   2  13   5        1.65       14.46      7.75 o 
  -2 -11   6       12.67       13.29      7.49 o 
  -1 -11   6       21.47       29.46     10.12 o 
   0 -11   6       86.34       54.42     13.67 o 
   1 -11   6       27.08       32.63     11.92 o 
  -4 -10   6      101.78       86.22     18.26 o 
  -3 -10   6       58.99       42.00     19.35 o 
  -2 -10   6       80.77       72.81     15.71 o 
  -1 -10   6      223.68      192.99     39.10 o 
   0 -10   6      460.20      462.09     50.81 o 
   1 -10   6      383.20      442.96     36.84 o 
   2 -10   6       87.83       93.98     25.37 o 
   3 -10   6       16.73       10.02     13.61 o 
  -5  -9   6      103.89       69.97     31.95 o 
  -4  -9   6      105.78       97.33     17.77 o 
  -3  -9   6        3.42       18.88      8.49 o 
  -2  -9   6      173.52      184.64     27.76 o 
  -1  -9   6      559.54      537.02     20.41 o 
   0  -9   6      587.80      647.04     23.93 o 
   1  -9   6      666.48      612.69     31.58 o 
   2  -9   6       94.13       88.40     11.76 o 
   3  -9   6       80.55       65.04     20.93 o 
   4  -9   6       18.69       37.56     16.75 o 
   5  -9   6      390.30      332.45     30.45 o 
  -6  -8   6       72.97       88.66     19.29 o 
  -5  -8   6       26.72       13.12     10.00 o 
  -4  -8   6       23.19       32.84     12.56 o 
  -3  -8   6       27.91       21.61      6.67 o 
  -2  -8   6      395.16      364.58     19.49 o 
  -1  -8   6      285.20      303.64     16.60 o 
   0  -8   6     1121.61     1076.81     40.92 o 
   1  -8   6      419.05      442.84     22.26 o 
   2  -8   6       45.53       44.33      9.58 o 
   3  -8   6       15.45       16.40      8.48 o 
   4  -8   6      441.64      461.35     27.20 o 
   5  -8   6      116.23       78.36     23.15 o 
   6  -8   6      187.24      181.01     28.94 o 
  -7  -7   6      550.19      680.17     50.04 o 
  -6  -7   6        4.09       37.23     55.46 o 
  -5  -7   6      157.45      179.14     35.72 o 
  -4  -7   6       34.00       29.97      7.63 o 
  -3  -7   6     1362.76     1333.27     46.82 o 
  -2  -7   6      575.02      531.72     19.42 o 
  -1  -7   6      822.03      852.20     28.06 o 
   0  -7   6     2165.19     2238.63     41.97 o 
   1  -7   6      121.76      119.42     10.12 o 
   2  -7   6       20.63       38.67      8.93 o 
   3  -7   6     1056.24     1112.27     36.36 o 
   4  -7   6       81.33       65.06     12.19 o 
   5  -7   6      464.95      478.09     26.48 o 
   6  -7   6       26.90       28.09     12.26 o 
   7  -7   6       25.09       35.17      9.68 o 
  -7  -6   6       25.46       77.10     29.23 o 
  -6  -6   6      181.76      152.84     20.97 o 
  -5  -6   6      228.05      189.47     19.96 o 
  -4  -6   6      891.39      855.24     33.26 o 
  -3  -6   6       55.53       56.07      6.90 o 
  -2  -6   6     1702.12     1721.50     51.51 o 
  -1  -6   6      482.65      448.03     24.51 o 
   0  -6   6        0.98       15.59      6.71 o 
   1  -6   6      208.76      171.35     11.07 o 
   2  -6   6     1123.91     1113.88     51.50 o 
   3  -6   6      288.27      257.69     15.74 o 
   4  -6   6      395.93      400.61     33.69 o 
   5  -6   6       82.63       75.14      9.19 o 
   6  -6   6       19.16       37.35      8.48 o 
   7  -6   6       96.42       91.83     13.12 o 
  -8  -5   6       98.47       76.76     22.00 o 
  -7  -5   6       75.79      148.73     28.95 o 
  -6  -5   6      103.70      114.76     14.76 o 
  -5  -5   6      113.06      145.91     15.17 o 
  -4  -5   6      121.51      130.50     12.45 o 
  -3  -5   6     5470.12     5256.58    103.56 o 
  -2  -5   6        2.01       11.67      6.96 o 
  -1  -5   6     1030.83     1057.54     40.45 o 
   0  -5   6        2.53       13.13      7.94 o 
   1  -5   6     3661.14     3561.90     66.08 o 
   2  -5   6      369.00      338.44     25.62 o 
   3  -5   6     4519.82     4466.37    108.63 o 
   4  -5   6        1.80       18.21      6.28 o 
   5  -5   6        8.87       20.79     16.19 o 
   6  -5   6      138.98      146.58     13.04 o 
   7  -5   6      126.91      119.98     30.65 o 
   8  -5   6      161.55      154.15     18.20 o 
  -8  -4   6      102.34      100.72     19.14 o 
  -7  -4   6      123.50      133.51     20.05 o 
  -6  -4   6      402.86      397.85     25.50 o 
  -5  -4   6      258.01      278.71     44.75 o 
  -4  -4   6      664.06      635.79     19.37 o 
  -3  -4   6      343.07      399.94     26.24 o 
  -2  -4   6      767.59      682.22     17.41 o 
  -1  -4   6      852.18      822.49     23.34 o 
   0  -4   6     1588.56     1533.91     53.56 o 
   1  -4   6       40.42       26.32      6.54 o 
   2  -4   6     3880.47     3844.80     66.58 o 
   3  -4   6     1228.48     1208.69     54.24 o 
   4  -4   6      278.00      254.15     18.67 o 
   5  -4   6      134.65      148.38     13.31 o 
   6  -4   6      920.86      896.74     34.80 o 
   7  -4   6      958.07      954.50     37.18 o 
   8  -4   6      119.94       96.21     14.49 o 
  -8  -3   6        2.93       11.36     25.53 o 
  -7  -3   6       25.49       41.49     11.83 o 
  -6  -3   6      256.97      231.95     21.13 o 
  -5  -3   6     2029.86     1886.57     44.89 o 
  -4  -3   6      179.99      153.39     35.61 o 
  -3  -3   6     1729.92     1844.16     33.10 o 
  -2  -3   6      925.27      961.31     22.72 o 
  -1  -3   6     1173.60     1181.17     21.93 o 
   0  -3   6     6250.39     6669.15     78.42 o 
   1  -3   6     2084.14     2063.24     50.69 o 
   2  -3   6      863.37      776.95     21.91 o 
   3  -3   6      392.58      389.38     14.17 o 
   4  -3   6      379.58      362.98     20.80 o 
   5  -3   6       72.13       76.95      8.47 o 
   6  -3   6      793.73      827.81    125.20 o 
   7  -3   6      944.22      948.50     36.41 o 
   8  -3   6      453.71      499.14     24.44 o 
   9  -3   6       92.83      138.31     17.83 o 
  -8  -2   6      141.75      146.88     24.07 o 
  -7  -2   6       84.92       83.94     16.45 o 
  -6  -2   6       42.49       63.50     15.13 o 
  -5  -2   6      982.52      976.37     51.96 o 
  -4  -2   6        9.04       26.94      6.90 o 
  -3  -2   6      148.81      177.55     16.67 o 
  -2  -2   6      137.20      187.40      6.26 o 
  -1  -2   6     3923.93     3933.86     35.99 o 
   0  -2   6     2628.25     2615.23     32.96 o 
   1  -2   6     2381.09     2314.52     35.99 o 
   2  -2   6      324.92      387.55      9.34 o 
   3  -2   6      135.16      151.88     15.94 o 
   4  -2   6      249.24      228.48     11.61 o 
   5  -2   6     5154.35     5148.86     84.74 o 
   6  -2   6      582.01      566.83     23.92 o 
   7  -2   6      969.08      986.20     37.99 o 
   8  -2   6        1.42       16.93     11.71 o 
   9  -2   6       53.74       80.76     13.91 o 
  -9  -1   6      148.28      143.56     35.74 o 
  -8  -1   6        1.72       28.76     15.15 o 
  -7  -1   6      796.86      794.29     48.32 o 
  -6  -1   6     3023.96     3183.85     80.84 o 
  -5  -1   6      448.47      383.54     23.07 o 
  -4  -1   6       95.97      110.53     11.07 o 
  -3  -1   6      563.26      507.02     22.14 o 
  -2  -1   6     9694.86    10128.58    163.59 o 
  -1  -1   6     1731.55     1692.53     18.93 o 
   0  -1   6     7073.84     7395.97    103.50 o 
   1  -1   6      292.15      296.17      7.48 o 
   2  -1   6      813.20      965.44     19.89 o 
   3  -1   6        1.42        3.63      4.65 o 
   4  -1   6     3532.69     3266.19    111.48 o 
   5  -1   6      239.09      249.74     18.44 o 
   6  -1   6     4711.27     4822.45    185.12 o 
   7  -1   6       89.19       78.16      9.32 o 
   8  -1   6      140.42      136.43     22.20 o 
   9  -1   6       66.11       64.39     12.51 o 
  -9   0   6       55.99       67.17     13.04 o 
  -8   0   6      384.35      372.02     37.44 o 
  -7   0   6      395.78      440.24     34.33 o 
  -6   0   6      496.60      467.28     31.24 o 
  -5   0   6      160.38      163.96     23.01 o 
  -4   0   6     1538.96     1552.02     48.77 o 
  -3   0   6     1890.36     1925.83     62.46 o 
  -2   0   6     1817.16     1901.82     49.14 o 
  -1   0   6    10485.08    10684.00    157.53 o 
   0   0   6      696.46      693.24     11.72 o 
   1   0   6      422.30      421.54      7.46 o 
   2   0   6        7.38       10.33      2.06 o 
   3   0   6     6930.00     7075.27    187.73 o 
   4   0   6     1336.58     1319.81     34.92 o 
   5   0   6     3626.85     3548.10    123.66 o 
   6   0   6        0.05        9.69      5.44 o 
   7   0   6       15.94       21.66     13.37 o 
   8   0   6      297.92      304.82     27.18 o 
   9   0   6      582.49      582.09     36.18 o 
  10   0   6       74.18       51.58     14.83 o 
  -8   1   6      222.94      180.58     30.53 o 
  -7   1   6        4.32       12.57      8.11 o 
  -6   1   6      154.66      168.47     22.34 o 
  -5   1   6        6.17        9.51      4.49 o 
  -4   1   6     2549.15     2462.34     55.38 o 
  -3   1   6      968.58      980.11     23.47 o 
  -2   1   6     6430.27     6647.37    217.46 o 
  -1   1   6      138.08      120.78      5.32 o 
   0   1   6      344.98      293.86      5.65 o 
   2   1   6     6828.48     6773.93     83.20 o 
   3   1   6        3.51       14.88      3.53 o 
   4   1   6     3126.66     2822.10     43.97 o 
   5   1   6      147.99      168.89     19.93 o 
   6   1   6      199.24      173.45     15.55 o 
   7   1   6       21.65       31.00      8.19 o 
   8   1   6      723.49      659.83     26.49 o 
   9   1   6      189.67      219.70     16.54 o 
  10   1   6       95.00      100.83     14.17 o 
  -8   2   6       16.56       24.26      8.11 o 
  -7   2   6        3.84       28.47      8.49 o 
  -6   2   6        5.96       17.57      6.68 o 
  -5   2   6     2416.95     2353.33     92.86 o 
  -4   2   6       65.43       55.82      6.24 o 
  -3   2   6     4618.27     4133.58    116.64 o 
  -2   2   6        9.30       10.83      1.80 o 
  -1   2   6        0.75        9.22      1.96 o 
   0   2   6      811.04      830.95     13.85 o 
   1   2   6     1501.74     1413.30     14.14 o 
   2   2   6     2148.39     2099.74     43.67 o 
   3   2   6     5242.09     5410.66     90.08 o 
   4   2   6     2116.62     2133.59     93.39 o 
   5   2   6       67.53       96.04     10.79 o 
   6   2   6      255.92      240.41     12.60 o 
   7   2   6      553.51      543.20     19.69 o 
   8   2   6      505.94      549.65     32.10 o 
   9   2   6      284.52      274.07     39.10 o 
  10   2   6      106.71      133.83     22.80 o 
  -8   3   6        7.18       19.89      8.65 o 
  -7   3   6       32.95       40.43     10.84 o 
  -6   3   6      913.15      894.80     29.69 o 
  -5   3   6       29.86       34.01      5.91 o 
  -4   3   6     1238.40     1309.45     43.54 o 
  -3   3   6       13.76       10.70      3.19 o 
  -2   3   6       10.84       13.09      2.85 o 
  -1   3   6      116.39      119.72      6.20 o 
   0   3   6     1849.93     1865.59     17.67 o 
   1   3   6      935.53      950.72     14.68 o 
   2   3   6     6668.15     6457.34     70.61 o 
   3   3   6      154.32      161.46      8.08 o 
   4   3   6      113.38      121.32      9.35 o 
   5   3   6      287.44      257.72     10.71 o 
   6   3   6       79.94       70.89     11.37 o 
   7   3   6     1326.57     1277.32     29.03 o 
   8   3   6       22.65       22.76      9.10 o 
   9   3   6      121.55      134.85     13.51 o 
  10   3   6       11.34       14.57     11.41 o 
  -8   4   6        7.85       11.35      8.04 o 
  -7   4   6      368.07      353.43     48.02 o 
  -6   4   6        1.59       15.18      5.65 o 
  -5   4   6     2945.44     3023.80    152.83 o 
  -4   4   6       16.67       25.20      5.45 o 
  -3   4   6      382.60      396.22     16.66 o 
  -2   4   6     1698.45     1740.69     66.65 o 
  -1   4   6    10229.65    10842.63    208.99 o 
   0   4   6     1365.97     1398.41     22.31 o 
   1   4   6      220.22      193.14      7.35 o 
   2   4   6      319.92      257.99     10.61 o 
   3   4   6      189.14      188.10      6.00 o 
   4   4   6      530.59      479.20     14.39 o 
   5   4   6      294.22      261.08     14.07 o 
   6   4   6     1584.87     1545.77     38.13 o 
   7   4   6       74.59       80.83     10.17 o 
   8   4   6      867.13      895.77     34.34 o 
   9   4   6        5.81       20.30      6.87 o 
  10   4   6      157.56      178.98     24.19 o 
  -8   5   6       31.85       29.93     10.16 o 
  -7   5   6       52.02       38.71     26.22 o 
  -6   5   6      628.89      653.61     49.78 o 
  -5   5   6        2.23       18.04      5.19 o 
  -4   5   6        6.87       13.32      4.85 o 
  -3   5   6      118.31       93.21      8.67 o 
  -2   5   6      533.19      585.10     19.91 o 
  -1   5   6       86.51       75.78      5.34 o 
   0   5   6     1767.41     1778.58     44.03 o 
   1   5   6     1664.56     1766.56     27.89 o 
   2   5   6        7.70        9.92      3.30 o 
   3   5   6        4.75       23.23      3.11 o 
   4   5   6      175.63      189.79     10.14 o 
   5   5   6     4785.68     4793.59     80.74 o 
   6   5   6      118.29      120.20     10.05 o 
   7   5   6      182.12      216.24     14.85 o 
   8   5   6       40.97       27.14      8.02 o 
   9   5   6      161.96      166.65     24.00 o 
  -7   6   6      281.27      265.91     51.49 o 
  -6   6   6       86.04      112.03     13.71 o 
  -5   6   6      240.47      253.12     20.78 o 
  -4   6   6      209.92      194.95     29.36 o 
  -3   6   6      443.50      452.13     22.29 o 
  -2   6   6     1378.86     1427.69     26.64 o 
  -1   6   6     1122.88     1116.48     29.92 o 
   0   6   6      422.74      439.49     78.29 o 
   1   6   6      476.19      406.68     30.99 o 
   2   6   6      487.27      452.77     16.95 o 
   3   6   6      120.73      100.60      7.11 o 
   4   6   6     1583.53     1726.49     37.78 o 
   5   6   6      251.34      281.11     24.42 o 
   6   6   6     1539.55     1564.37     37.18 o 
   7   6   6       44.80       40.21     10.12 o 
   8   6   6       33.89       23.43      6.36 o 
   9   6   6        0.16        5.24      5.03 o 
  -7   7   6       90.21       86.15     24.71 o 
  -6   7   6      258.91      269.06     40.96 o 
  -5   7   6        2.67       19.01      9.68 o 
  -4   7   6      117.31      114.55     15.60 o 
  -3   7   6      969.68      997.09     39.87 o 
  -2   7   6      751.08      743.52     24.75 o 
  -1   7   6     1045.20     1060.32     57.59 o 
   0   7   6        3.47       11.30      7.46 o 
   1   7   6        3.47       10.93      5.53 o 
   2   7   6       10.41        5.84      6.28 o 
   3   7   6     1724.75     1743.64     28.93 o 
   4   7   6        1.05        9.17      4.57 o 
   5   7   6      634.05      652.01     27.64 o 
   6   7   6      217.00      236.93     15.85 o 
   7   7   6      215.34      206.06     16.40 o 
   8   7   6       17.07       31.69     10.39 o 
   9   7   6      316.59      342.91     72.76 o 
  -6   8   6       87.35      118.29     16.08 o 
  -5   8   6       24.88       22.82      9.63 o 
  -4   8   6      336.33      383.77     27.02 o 
  -3   8   6      205.84      189.61     18.67 o 
  -2   8   6      204.57      231.38     20.44 o 
  -1   8   6      131.80      138.07     13.53 o 
   0   8   6      127.93       88.78     16.07 o 
   1   8   6      241.74      237.06     23.86 o 
   2   8   6     3659.24     3814.28    112.01 o 
   3   8   6       22.16       24.88      6.93 o 
   4   8   6      973.44      972.51     33.46 o 
   5   8   6       80.39       75.13     11.48 o 
   6   8   6      522.50      574.81     33.93 o 
   7   8   6       24.51       27.57      8.95 o 
   8   8   6      379.62      357.95     28.14 o 
   9   8   6       76.89       54.31     21.56 o 
  -5   9   6      402.23      451.69     59.61 o 
  -4   9   6        1.06       21.03      7.83 o 
  -3   9   6      313.94      273.10     20.76 o 
  -2   9   6      124.41      116.54     13.12 o 
  -1   9   6        3.27       17.96      5.95 o 
   0   9   6       10.36       27.60      9.43 o 
   1   9   6     1436.28     1563.20     43.04 o 
   2   9   6        1.73       22.64     10.05 o 
   3   9   6      860.39      920.39     40.25 o 
   4   9   6      580.00      569.99     35.17 o 
   5   9   6      380.71      353.74     22.75 o 
   6   9   6       39.56       25.00     10.32 o 
   7   9   6      708.91      760.07     94.02 o 
   8   9   6      200.78      183.16     34.13 o 
  -4  10   6      378.58      388.70     41.57 o 
  -3  10   6       10.64        7.89     13.19 o 
  -2  10   6        4.36        7.79      9.06 o 
  -1  10   6        0.75       14.05      8.57 o 
   0  10   6      533.96      490.36     31.11 o 
   1  10   6      243.95      246.19     18.76 o 
   2  10   6      703.74      770.56     38.87 o 
   3  10   6        7.85       32.23     14.77 o 
   4  10   6        0.18        7.57     10.67 o 
   5  10   6       62.96       56.07     18.27 o 
   6  10   6      245.21      263.54     78.36 o 
   7  10   6      112.04       73.60     22.05 o 
  -3  11   6        0.13       18.39      7.72 o 
  -2  11   6        8.78       18.22      7.66 o 
  -1  11   6       89.16      121.31     25.17 o 
   0  11   6      179.35      216.36     21.12 o 
   1  11   6      162.84      185.87     18.46 o 
   2  11   6      181.87      205.69     19.73 o 
   3  11   6        9.97       27.42     10.83 o 
   4  11   6       28.70       58.24     14.64 o 
   5  11   6      224.11      232.65     26.44 o 
   6  11   6      288.74      282.29     33.74 o 
  -2  12   6        8.65       20.14      8.05 o 
  -1  12   6      126.39      114.84     20.57 o 
   0  12   6       72.40       73.99     16.34 o 
   1  12   6       67.59       68.50     16.71 o 
   2  12   6       14.87       18.07     16.27 o 
   3  12   6       72.47       76.25     15.57 o 
   4  12   6       58.64       64.56     16.14 o 
   5  12   6      152.19      129.21     22.08 o 
   1  13   6       25.02       25.35     11.21 o 
   2  13   6        0.50        8.83      7.93 o 
  -3 -10   7      132.83      167.64     25.05 o 
  -2 -10   7      256.86      291.47     33.34 o 
  -1 -10   7       36.16       42.25      9.99 o 
   0 -10   7       26.24       28.15     11.01 o 
   1 -10   7       19.31       23.40     12.75 o 
   2 -10   7      406.10      446.29     56.12 o 
   3 -10   7       13.28       35.97     12.52 o 
  -5  -9   7      213.30      244.94     46.48 o 
  -4  -9   7       42.37       67.85     26.05 o 
  -3  -9   7      345.87      338.35     35.24 o 
  -2  -9   7       14.13       35.14     10.91 o 
  -1  -9   7        0.89        6.78      8.19 o 
   0  -9   7        9.27       10.78      8.24 o 
   1  -9   7      727.38      735.32     33.01 o 
   2  -9   7       30.19       55.84     10.22 o 
   3  -9   7      143.04      138.08     19.32 o 
   4  -9   7        0.13       17.06      9.32 o 
  -6  -8   7      617.88      707.77     51.87 o 
  -5  -8   7        2.07       24.16     10.82 o 
  -4  -8   7      365.98      405.43     29.88 o 
  -3  -8   7       47.10       56.84     10.75 o 
  -2  -8   7      138.12      112.51     10.53 o 
  -1  -8   7        0.58       32.23      8.60 o 
   0  -8   7      512.33      476.62     25.46 o 
   1  -8   7       24.48       34.81     12.12 o 
   2  -8   7      359.53      326.18     17.91 o 
   3  -8   7       31.46       17.24     12.12 o 
   4  -8   7        0.77       22.35     12.19 o 
   5  -8   7       27.22       27.09     17.06 o 
   6  -8   7      209.27      231.75     40.41 o 
  -7  -7   7       76.45       95.51     28.35 o 
  -6  -7   7       11.93       28.83     10.95 o 
  -5  -7   7      295.67      311.42     28.63 o 
  -4  -7   7      185.88      174.45     28.04 o 
  -3  -7   7       40.49       30.64      7.07 o 
  -2  -7   7      147.87      102.84     11.58 o 
  -1  -7   7      691.28      710.06     31.95 o 
   0  -7   7     2987.65     3115.25     64.09 o 
   1  -7   7      330.48      376.56     18.22 o 
   2  -7   7       42.67       47.41      8.90 o 
   3  -7   7       10.92       14.85      6.78 o 
   4  -7   7      997.74      958.24     36.55 o 
   5  -7   7      120.07      132.69     13.43 o 
   6  -7   7      452.63      429.20     29.97 o 
  -7  -6   7      113.34      103.33     21.46 o 
  -6  -6   7      449.07      506.84     31.26 o 
  -5  -6   7      311.96      287.81     39.49 o 
  -4  -6   7       10.13       28.50     10.98 o 
  -3  -6   7        7.46       27.36     15.54 o 
  -2  -6   7      467.99      427.46     21.27 o 
  -1  -6   7     2495.29     2487.84     59.66 o 
   0  -6   7     3185.80     3136.22     74.05 o 
   1  -6   7      767.85      758.74     33.27 o 
   2  -6   7      203.42      209.18     13.47 o 
   3  -6   7      572.11      537.44     21.38 o 
   4  -6   7      964.22      944.42     40.84 o 
   5  -6   7     1264.49     1259.99     45.46 o 
   6  -6   7       81.83       82.84     15.37 o 
   7  -6   7       86.34       46.62     13.08 o 
  -8  -5   7       21.90       21.67     11.43 o 
  -7  -5   7      397.19      536.89     94.52 o 
  -6  -5   7      305.83      409.29     28.39 o 
  -5  -5   7       97.44       95.30     12.83 o 
  -4  -5   7      170.01      146.47     10.39 o 
  -3  -5   7     1828.76     1904.89     66.41 o 
  -2  -5   7     1598.21     1537.91     32.94 o 
  -1  -5   7     1301.89     1313.90     32.18 o 
   0  -5   7      239.64      210.61     22.47 o 
   1  -5   7      399.11      388.88     28.48 o 
   2  -5   7     1320.60     1281.92     29.26 o 
   3  -5   7        9.81       23.10      7.67 o 
   4  -5   7      794.04      874.62     33.59 o 
   5  -5   7       81.69       66.44     12.22 o 
   6  -5   7      419.42      404.41     21.06 o 
   7  -5   7      115.52      130.49     28.41 o 
   8  -5   7      144.48      145.37     19.50 o 
  -8  -4   7      136.32      150.86     24.51 o 
  -7  -4   7      309.93      441.96     38.12 o 
  -6  -4   7        5.13       19.92      9.85 o 
  -5  -4   7        1.75       28.45     10.73 o 
  -4  -4   7       93.73       89.24     26.80 o 
  -3  -4   7     3011.19     3051.38     44.25 o 
  -2  -4   7      709.57      699.60     27.62 o 
  -1  -4   7     1245.73     1177.69     33.59 o 
   0  -4   7      518.21      475.50     17.43 o 
   1  -4   7      696.82      703.21     20.49 o 
   2  -4   7      251.42      262.16     13.07 o 
   3  -4   7     4097.48     4004.83     75.52 o 
   4  -4   7      336.33      328.01     24.25 o 
   5  -4   7      121.81      141.20     11.96 o 
   6  -4   7        8.68       15.88      7.97 o 
   7  -4   7      142.97      203.41     32.45 o 
   8  -4   7      154.38      166.42     15.22 o 
  -8  -3   7      298.76      266.10     46.13 o 
  -7  -3   7        0.03        0.13     11.55 o 
  -6  -3   7      267.03      280.58     20.86 o 
  -5  -3   7      291.71      316.12     30.78 o 
  -4  -3   7     2385.49     2461.67     72.73 o 
  -3  -3   7      840.09      852.44     28.05 o 
  -2  -3   7     1700.83     1598.79     46.95 o 
  -1  -3   7       56.57       66.83      5.21 o 
   0  -3   7      824.60      831.16     23.53 o 
   1  -3   7      523.67      581.25     36.32 o 
   2  -3   7     2532.14     2384.45     41.35 o 
   3  -3   7        7.83       18.32      8.36 o 
   4  -3   7     1394.43     1321.41     31.34 o 
   5  -3   7        2.21        4.47      5.42 o 
   6  -3   7       77.97       84.27     27.88 o 
   7  -3   7      523.36      567.00     24.17 o 
   8  -3   7      846.61      903.15     54.30 o 
   9  -3   7       54.53       76.08     14.46 o 
  -8  -2   7        0.00       23.08      9.57 o 
  -7  -2   7       39.69       45.65     13.18 o 
  -6  -2   7      306.96      266.82     25.26 o 
  -5  -2   7     2069.79     2070.00     48.70 o 
  -4  -2   7       86.04      100.37     28.36 o 
  -3  -2   7     1892.32     1925.45     44.42 o 
  -2  -2   7       42.79       48.43      3.58 o 
  -1  -2   7     1752.52     1752.87     27.89 o 
   0  -2   7      160.26      168.26      5.65 o 
   1  -2   7     5352.03     5335.43     73.61 o 
   2  -2   7      705.27      754.39     15.10 o 
   3  -2   7     4905.66     5024.24     82.12 o 
   4  -2   7      276.90      304.34     15.42 o 
   5  -2   7       34.86       31.28      7.36 o 
   6  -2   7      653.34      691.97     36.14 o 
   7  -2   7     1048.08     1004.35     51.15 o 
   8  -2   7      127.36      151.55     16.33 o 
   9  -2   7      237.94      259.45     29.76 o 
  -8  -1   7        0.98        6.07      6.96 o 
  -7  -1   7      263.20      192.10     19.06 o 
  -6  -1   7     1553.06     1671.94     58.70 o 
  -5  -1   7      371.17      318.70     26.42 o 
  -4  -1   7     1758.53     1708.67     42.00 o 
  -3  -1   7       56.23       52.39      7.23 o 
  -2  -1   7       38.17       39.76      7.34 o 
  -1  -1   7       39.43       32.02      3.46 o 
   0  -1   7     7084.86     7274.21     80.07 o 
   1  -1   7       20.10       24.56      2.21 o 
   2  -1   7     1314.51     1226.79     22.58 o 
   3  -1   7       35.94       50.27      4.09 o 
   4  -1   7      586.61      562.90     19.66 o 
   5  -1   7      689.29      684.26     27.69 o 
   6  -1   7     1566.37     1577.47     30.79 o 
   7  -1   7      607.58      682.20     22.58 o 
   8  -1   7      488.29      516.94     20.25 o 
   9  -1   7       31.20       47.08     16.09 o 
  -8   0   7       20.12       33.51      9.60 o 
  -7   0   7      250.28      257.47     21.02 o 
  -6   0   7      145.76      142.02     16.36 o 
  -5   0   7      193.63      232.87     26.96 o 
  -4   0   7       65.43       96.54     27.97 o 
  -3   0   7        9.84        8.12      1.45 o 
  -2   0   7        4.72        6.44      1.42 o 
  -1   0   7     4124.21     4097.02     39.59 o 
   0   0   7     1848.89     1813.28     18.51 o 
   1   0   7     2745.76     2728.49     26.98 o 
   2   0   7     1378.82     1362.03     16.59 o 
   3   0   7       28.33       17.81      5.02 o 
   4   0   7     1667.87     1578.02     41.56 o 
   5   0   7      458.81      460.96     19.32 o 
   6   0   7     4173.88     4170.51    108.46 o 
   7   0   7      396.29      369.93     37.27 o 
   8   0   7        1.61       17.27     11.36 o 
   9   0   7        0.37       17.54      6.74 o 
  -8   1   7      117.79       83.68     40.97 o 
  -7   1   7        1.08       18.41      8.17 o 
  -6   1   7      818.36      781.00     49.40 o 
  -5   1   7       98.03       98.61     17.85 o 
  -4   1   7       21.49       20.94      9.65 o 
  -3   1   7      237.58      221.53      6.49 o 
  -2   1   7     2266.02     2257.31     62.83 o 
  -1   1   7      730.65      715.14     15.24 o 
   0   1   7     4794.85     4959.85     46.99 o 
   1   1   7        4.39       11.72      6.19 o 
   2   1   7      420.47      424.84      9.55 o 
   3   1   7     1799.97     1719.75     40.99 o 
   4   1   7     2076.65     2098.06    120.75 o 
   5   1   7     2072.45     1994.46     64.71 o 
   6   1   7      366.94      366.17     18.53 o 
   7   1   7       24.18       15.19      6.80 o 
   8   1   7        2.22       17.35      6.53 o 
   9   1   7      329.54      331.52     39.98 o 
  10   1   7        1.90       15.56     20.24 o 
  -8   2   7       70.99       93.96     17.48 o 
  -7   2   7      369.99      366.13     32.20 o 
  -6   2   7       26.90       37.73      9.31 o 
  -5   2   7       13.38       19.60      4.31 o 
  -4   2   7      113.68      105.87      8.60 o 
  -3   2   7     1802.08     1828.88     59.48 o 
  -2   2   7     3150.35     3097.67     76.08 o 
  -1   2   7     2225.19     2251.92     25.48 o 
   0   2   7     1667.40     1634.02     21.49 o 
   1   2   7      155.28      145.09      3.23 o 
   2   2   7     1548.71     1447.38     21.31 o 
   3   2   7      327.42      314.57      8.00 o 
   4   2   7     4886.42     4900.55    121.58 o 
   5   2   7       98.14       61.86     13.35 o 
   6   2   7      805.61      738.16     29.37 o 
   7   2   7       65.24       58.60     13.14 o 
   8   2   7     1276.09     1228.96     46.60 o 
   9   2   7       39.38       45.18     14.31 o 
  10   2   7      808.22      798.32     44.38 o 
  -8   3   7      253.22      240.29     34.59 o 
  -7   3   7      138.42      107.53     17.78 o 
  -6   3   7       31.13       24.25      6.50 o 
  -5   3   7      452.13      435.51     32.23 o 
  -4   3   7     1016.63      970.09     41.60 o 
  -3   3   7      967.73      956.18     23.00 o 
  -2   3   7      623.64      585.38     23.23 o 
  -1   3   7     1138.41     1297.34     30.22 o 
   0   3   7      107.81      109.17      7.51 o 
   1   3   7     2328.10     2335.46     23.34 o 
   2   3   7     2094.19     2108.43     41.01 o 
   3   3   7     2181.04     2066.85     50.91 o 
   4   3   7       30.22       49.16      5.50 o 
   5   3   7      917.00      913.85     35.60 o 
   6   3   7        0.18       17.93      7.07 o 
   7   3   7     2011.35     1884.64     48.58 o 
   8   3   7        0.73       -0.55     16.21 o 
   9   3   7      447.05      466.61     23.70 o 
  10   3   7       13.94       21.08     10.14 o 
  -8   4   7       26.43       24.82      9.30 o 
  -7   4   7        3.09        9.73     10.53 o 
  -6   4   7      119.31      131.37     18.42 o 
  -5   4   7      567.63      567.98     22.28 o 
  -4   4   7     3775.81     3733.82    110.23 o 
  -3   4   7      497.18      506.30     30.11 o 
  -2   4   7     1917.64     2126.60     57.92 o 
  -1   4   7     6231.07     6636.47    102.60 o 
   0   4   7     2496.26     2456.44     33.21 o 
   1   4   7       12.32       14.66      1.80 o 
   2   4   7     7535.33     7268.08    166.75 o 
   3   4   7     1108.44     1131.52     24.87 o 
   4   4   7      219.76      207.44     10.95 o 
   5   4   7       46.47       44.81      9.67 o 
   6   4   7      397.45      396.71     16.47 o 
   7   4   7       13.16       21.21      7.87 o 
   8   4   7     1782.07     1797.97     56.76 o 
   9   4   7      111.23      110.57     14.54 o 
  10   4   7      134.70      114.75     21.44 o 
  -7   5   7       56.88       34.40     10.41 o 
  -6   5   7      183.78      168.38     13.13 o 
  -5   5   7      253.14      244.78     18.66 o 
  -4   5   7      199.09      205.55     22.17 o 
  -3   5   7      599.08      639.19     29.36 o 
  -2   5   7        0.12       14.32      3.94 o 
  -1   5   7      236.25      221.21     17.45 o 
   0   5   7      566.49      589.97     19.53 o 
   1   5   7     4699.70     4921.90     61.42 o 
   2   5   7      184.03      174.86      5.39 o 
   3   5   7     1778.31     1840.21     41.07 o 
   4   5   7       71.83      100.27      7.86 o 
   5   5   7      796.25      790.23     30.67 o 
   6   5   7      402.37      392.45     20.18 o 
   7   5   7      303.04      358.96     28.81 o 
   8   5   7       27.75       29.39      7.50 o 
   9   5   7       14.60       35.41      8.80 o 
  -7   6   7       15.69        4.60      8.32 o 
  -6   6   7      886.24      862.69     49.47 o 
  -5   6   7        2.82       17.28      5.23 o 
  -4   6   7      382.49      441.18     24.46 o 
  -3   6   7        4.55       11.84     11.47 o 
  -2   6   7      387.38      366.63     15.84 o 
  -1   6   7       42.95       27.42      3.78 o 
   0   6   7     2056.34     2071.06     52.95 o 
   1   6   7      442.26      433.39     39.69 o 
   2   6   7     1230.67     1240.91     27.35 o 
   3   6   7      303.91      310.15     10.59 o 
   4   6   7      306.27      282.56     16.42 o 
   5   6   7      434.14      466.83     20.60 o 
   6   6   7     1759.11     1771.76     73.31 o 
   7   6   7     1005.81     1054.56     48.16 o 
   8   6   7       28.54       34.84      9.93 o 
   9   6   7       20.18       18.83      8.67 o 
  -6   7   7       20.24       24.85      6.78 o 
  -5   7   7      164.41      183.34     21.19 o 
  -4   7   7        4.99       10.96      8.78 o 
  -3   7   7       20.18       25.39      9.96 o 
  -2   7   7      122.74      132.36     11.80 o 
  -1   7   7     1447.59     1470.91     56.56 o 
   0   7   7      301.36      323.39     24.05 o 
   1   7   7      458.20      471.21     29.21 o 
   2   7   7       22.90       17.96      3.81 o 
   3   7   7      211.54      222.82     12.24 o 
   4   7   7      684.86      661.91     31.76 o 
   5   7   7     1061.19     1145.69     28.10 o 
   6   7   7       70.37       75.81      9.31 o 
   7   7   7        1.15        8.49      9.03 o 
   8   7   7        0.49        0.68      3.94 o 
   9   7   7       35.75       43.88     16.40 o 
  -6   8   7       79.11       77.08     15.71 o 
  -5   8   7       20.15       19.03      9.72 o 
  -4   8   7       63.22       44.76     15.84 o 
  -3   8   7      280.17      289.33     24.71 o 
  -2   8   7      568.18      640.51     34.92 o 
  -1   8   7      493.68      494.23     31.58 o 
   0   8   7      494.04      515.80     40.23 o 
   1   8   7       27.96       18.43      6.46 o 
   2   8   7       51.38       50.36     20.35 o 
   3   8   7      263.91      271.21     15.54 o 
   4   8   7      118.19      113.32     11.94 o 
   5   8   7     1159.34     1206.70     36.76 o 
   6   8   7       70.04       68.70     11.42 o 
   7   8   7      158.39      127.74     15.39 o 
   8   8   7       26.81       30.90      7.79 o 
  -5   9   7       18.63       23.85      8.37 o 
  -4   9   7       47.19       40.50     17.30 o 
  -3   9   7      337.92      335.86     26.84 o 
  -2   9   7      590.77      572.26     34.73 o 
  -1   9   7      307.50      343.62     25.86 o 
   0   9   7       39.38       23.01      8.91 o 
   1   9   7        0.41       32.05     10.62 o 
   2   9   7      328.17      310.63     44.33 o 
   3   9   7       48.82       39.79      9.58 o 
   4   9   7      545.44      529.85     32.07 o 
   5   9   7      221.95      243.40     44.90 o 
   6   9   7       12.93       16.40      4.16 o 
   7   9   7        0.66       11.41      5.24 o 
   8   9   7      233.37      262.78     76.36 o 
  -4  10   7      138.55      102.41     21.04 o 
  -3  10   7      133.25      123.08     20.85 o 
  -2  10   7      319.86      322.32     42.74 o 
  -1  10   7       53.55       57.45     12.24 o 
   0  10   7       72.14       70.19     11.31 o 
   1  10   7      366.00      426.08     26.62 o 
   2  10   7       79.67       56.76     19.53 o 
   3  10   7     1215.87     1190.14     58.89 o 
   4  10   7        8.29       27.57     15.16 o 
   5  10   7        6.87        7.63     10.83 o 
   6  10   7       10.10       28.07      7.30 o 
   7  10   7      228.65      199.35     48.60 o 
  -3  11   7       56.09       75.31     15.81 o 
  -2  11   7       94.52       79.33     14.67 o 
  -1  11   7        7.07       20.82      7.66 o 
   0  11   7      224.13      233.93     26.17 o 
   1  11   7        5.66       18.77      8.67 o 
   2  11   7      506.26      586.96     32.67 o 
   3  11   7        0.02       -0.71      7.58 o 
   4  11   7       23.91       13.35     10.41 o 
   5  11   7       11.13       20.16      8.16 o 
   6  11   7      196.23       90.45     25.69 o 
  -2  12   7       21.28       43.99     12.47 o 
  -1  12   7        2.09       15.29      7.93 o 
   0  12   7        0.04        6.27      7.63 o 
   1  12   7      342.39      372.96     62.36 o 
   2  12   7       10.63       29.11     18.45 o 
   3  12   7      114.59      104.11     37.12 o 
   4  12   7       68.24       54.46     21.40 o 
   5  12   7      165.51      166.38     27.34 o 
  -2 -10   8      311.01      306.49     24.49 o 
  -1 -10   8       18.12       19.63      9.03 o 
   0 -10   8      156.81      217.13     32.63 o 
   1 -10   8       17.07       14.36      8.47 o 
   2 -10   8       57.10       23.69     25.59 o 
  -4  -9   8        1.29       14.27      9.83 o 
  -3  -9   8       58.30       53.41     14.57 o 
  -2  -9   8      387.25      376.63     26.76 o 
  -1  -9   8      185.07      205.74     18.96 o 
   0  -9   8       30.59       28.50      8.10 o 
   1  -9   8       30.95       37.38      8.47 o 
   2  -9   8      555.92      539.43     37.93 o 
   3  -9   8       39.25       37.75     13.95 o 
   4  -9   8      358.90      362.39     36.24 o 
  -5  -8   8      123.12       87.12     18.66 o 
  -4  -8   8      823.58      860.54     91.53 o 
  -3  -8   8      498.61      574.69     34.24 o 
  -2  -8   8      324.01      325.97     20.00 o 
  -1  -8   8        4.73        7.32      5.75 o 
   0  -8   8       19.94       17.79      6.45 o 
   1  -8   8      183.07      177.38     13.12 o 
   2  -8   8      193.83      220.71     16.89 o 
   3  -8   8      525.19      547.15     29.67 o 
   4  -8   8       62.52       56.47     10.60 o 
   5  -8   8       40.04       41.50     10.05 o 
  -6  -7   8        4.02       41.87     16.20 o 
  -5  -7   8      496.42      472.17     39.15 o 
  -4  -7   8      604.97      646.13     35.49 o 
  -3  -7   8      120.65      109.64     18.57 o 
  -2  -7   8      466.26      426.51     21.63 o 
  -1  -7   8      333.58      291.51     21.18 o 
   0  -7   8      894.15      884.28     22.65 o 
   1  -7   8       19.79       20.98      6.82 o 
   2  -7   8     1527.82     1538.82     62.42 o 
   3  -7   8       10.63       22.77      8.11 o 
   4  -7   8       37.18       31.84     11.37 o 
   5  -7   8      163.44      144.00     19.02 o 
   6  -7   8      221.03      220.91     15.62 o 
  -7  -6   8       29.18       58.60     23.86 o 
  -6  -6   8      277.71      294.33     33.73 o 
  -5  -6   8      426.92      488.03     57.13 o 
  -4  -6   8      312.44      308.22     23.01 o 
  -3  -6   8      227.47      282.58     31.91 o 
  -2  -6   8        1.37       19.08      6.59 o 
  -1  -6   8      150.24      142.13     11.37 o 
   0  -6   8     2153.94     2152.61     60.90 o 
   1  -6   8     1104.92     1159.12     31.27 o 
   2  -6   8       11.53       28.64      7.12 o 
   3  -6   8      719.48      697.07     29.66 o 
   4  -6   8      119.38      120.22     10.73 o 
   5  -6   8      522.47      534.61     27.02 o 
   6  -6   8      198.18      240.83     22.89 o 
   7  -6   8      390.36      368.32     34.39 o 
  -7  -5   8       58.96       80.55     19.63 o 
  -6  -5   8      799.68      779.91     61.30 o 
  -5  -5   8      157.25      125.73     19.97 o 
  -4  -5   8      182.44      168.13     16.04 o 
  -3  -5   8      136.08      110.35      9.93 o 
  -2  -5   8     1299.24     1266.36     61.97 o 
  -1  -5   8       28.15       33.64      8.10 o 
   0  -5   8      380.51      360.60     20.84 o 
   1  -5   8      499.78      497.88     21.82 o 
   2  -5   8      107.36      111.34     12.20 o 
   3  -5   8       22.24       21.85      6.21 o 
   4  -5   8       43.74       62.25     11.16 o 
   5  -5   8      585.12      531.72     28.20 o 
   6  -5   8      838.97      783.53     36.45 o 
   7  -5   8      126.51      115.51     16.91 o 
   8  -5   8       53.12       44.19     11.12 o 
  -7  -4   8      439.04      448.87     36.81 o 
  -6  -4   8        2.83       19.29     10.26 o 
  -5  -4   8      579.98      573.51     34.47 o 
  -4  -4   8      356.32      301.70     23.63 o 
  -3  -4   8      518.71      515.76     19.64 o 
  -2  -4   8       44.95       40.41      4.99 o 
  -1  -4   8     1777.43     1674.89     33.28 o 
   0  -4   8     1323.64     1354.41     85.55 o 
   1  -4   8      217.60      189.42     14.85 o 
   2  -4   8      317.06      307.36     17.98 o 
   3  -4   8      502.57      511.98     24.73 o 
   4  -4   8     1077.02     1144.76     42.96 o 
   5  -4   8     1275.22     1270.98     33.57 o 
   6  -4   8      202.07      221.87     30.42 o 
   7  -4   8      195.88      222.81     16.46 o 
   8  -4   8       16.39       50.42     12.30 o 
  -8  -3   8      505.72      671.20     56.44 o 
  -7  -3   8       11.96       15.35     13.33 o 
  -6  -3   8      279.49      305.68     19.76 o 
  -5  -3   8        1.76        5.41      9.84 o 
  -4  -3   8     1704.76     1722.81     41.29 o 
  -3  -3   8      188.94      203.15      9.66 o 
  -2  -3   8     2988.01     3008.31     77.21 o 
  -1  -3   8      447.66      383.61     12.31 o 
   0  -3   8      154.88      154.51     11.17 o 
   1  -3   8       51.78       58.57      9.00 o 
   2  -3   8     1396.58     1360.94     35.33 o 
   3  -3   8     2687.68     2578.43     48.92 o 
   4  -3   8      316.40      331.65     18.57 o 
   5  -3   8      757.30      698.66     26.98 o 
   6  -3   8       26.22       29.37     10.24 o 
   7  -3   8      418.45      417.47     32.90 o 
   8  -3   8       19.43       29.19     19.87 o 
   9  -3   8      358.35      380.08     23.58 o 
  -8  -2   8       55.32      117.20     21.28 o 
  -7  -2   8      350.60      361.11     36.53 o 
  -6  -2   8       13.49        9.06      8.15 o 
  -5  -2   8       29.83       40.84     42.65 o 
  -4  -2   8       25.30       36.07      9.09 o 
  -3  -2   8     3626.00     3655.68     83.38 o 
  -2  -2   8      335.57      293.02      9.42 o 
  -1  -2   8      647.23      584.18     12.54 o 
   0  -2   8      686.90      715.50     21.55 o 
   1  -2   8     1037.61     1035.43     24.09 o 
   2  -2   8     6141.99     6482.96    104.48 o 
   3  -2   8     2143.67     2241.68     56.31 o 
   4  -2   8      817.74      803.86     31.55 o 
   5  -2   8      118.74      127.05     14.50 o 
   6  -2   8      347.52      429.91     21.15 o 
   7  -2   8       11.64       20.40      8.07 o 
   8  -2   8      460.20      465.28     22.42 o 
   9  -2   8       27.42       28.94     16.88 o 
  -8  -1   8      153.88      214.95     65.29 o 
  -7  -1   8       13.20       22.32     12.80 o 
  -6  -1   8      636.42      562.60     40.51 o 
  -5  -1   8      919.36      896.91     57.03 o 
  -4  -1   8      737.84      917.78     44.28 o 
  -3  -1   8     2535.80     2464.95    154.48 o 
  -2  -1   8      133.84      105.57      5.86 o 
  -1  -1   8      225.02      226.94      6.57 o 
   0  -1   8      494.56      514.29     17.84 o 
   1  -1   8     1346.33     1130.24     37.22 o 
   2  -1   8     4637.58     5102.52     65.74 o 
   3  -1   8     3977.19     4044.15     67.07 o 
   4  -1   8      146.77      137.03      9.31 o 
   5  -1   8       87.58       84.18     10.65 o 
   6  -1   8     1001.34      969.24     40.70 o 
   7  -1   8     1440.10     1440.35     53.80 o 
   8  -1   8        6.74       39.98     10.19 o 
   9  -1   8      692.06      802.24     47.20 o 
  -8   0   8      108.69      108.13     24.64 o 
  -7   0   8       12.95       16.19      8.86 o 
  -6   0   8      500.88      469.88     34.70 o 
  -5   0   8      930.37      897.34     44.44 o 
  -4   0   8     2154.29     2120.29     52.55 o 
  -3   0   8     1441.83     1442.00     30.86 o 
  -2   0   8        2.34        7.88      3.70 o 
  -1   0   8      219.44      209.34      5.97 o 
   0   0   8     3961.06     3853.04     68.71 o 
   1   0   8       68.84       63.12      4.48 o 
   2   0   8     1767.58     1616.97     46.30 o 
   3   0   8      325.11      386.10     10.83 o 
   4   0   8      754.44      759.29     20.84 o 
   5   0   8      249.47      224.25     13.09 o 
   6   0   8       53.36       42.46      7.83 o 
   7   0   8      104.39       96.04     10.73 o 
   8   0   8      781.95      783.16     48.44 o 
   9   0   8        0.08       25.54      8.27 o 
  -8   1   8        0.73       14.59      7.82 o 
  -7   1   8     1235.33     1282.47     65.85 o 
  -6   1   8      430.02      429.54     31.78 o 
  -5   1   8     1386.67     1413.66     38.49 o 
  -4   1   8      168.35      161.81      7.36 o 
  -3   1   8       33.91       46.40      4.80 o 
  -2   1   8      149.45      137.39      9.67 o 
  -1   1   8     2291.33     2205.11     34.62 o 
   0   1   8      252.58      228.64      9.31 o 
   1   1   8     9384.72     9825.59    148.28 o 
   2   1   8       13.78       23.53      7.27 o 
   3   1   8       16.08       12.91      2.51 o 
   4   1   8       69.21       49.43      5.14 o 
   5   1   8     5442.44     5617.75    101.21 o 
   6   1   8      420.68      425.40     17.59 o 
   7   1   8      802.28      740.01     19.55 o 
   8   1   8        4.62       15.22      9.42 o 
   9   1   8       24.06       37.13     16.56 o 
  10   1   8       38.32       47.37     11.21 o 
  -8   2   8       29.15       41.53     11.69 o 
  -7   2   8      272.36      271.05     41.50 o 
  -6   2   8      723.80      789.61    102.63 o 
  -5   2   8        2.47        9.67      3.67 o 
  -4   2   8      411.64      402.46     19.77 o 
  -3   2   8       34.27       36.98      5.65 o 
  -2   2   8     1871.41     1852.69     53.26 o 
  -1   2   8     1235.44     1273.32     20.95 o 
   0   2   8     5499.77     5580.34     69.28 o 
   1   2   8      269.06      253.82     10.86 o 
   2   2   8      708.66      757.93     14.22 o 
   3   2   8     1577.07     1551.75     80.48 o 
   4   2   8      834.96      766.42     31.20 o 
   5   2   8      258.93      228.16     12.73 o 
   6   2   8     1752.95     1812.37     50.98 o 
   7   2   8      107.12      112.34      9.85 o 
   8   2   8       14.69       20.75     15.64 o 
   9   2   8       24.30       36.04     11.29 o 
  10   2   8      193.34      240.06     27.72 o 
  -8   3   8        8.46       20.10      9.03 o 
  -7   3   8      393.67      486.57     88.46 o 
  -6   3   8      219.69      204.93     22.14 o 
  -5   3   8      201.17      201.31     14.02 o 
  -4   3   8       75.19       91.76      9.14 o 
  -3   3   8      894.48      899.43     29.49 o 
  -2   3   8        3.06       10.78      3.82 o 
  -1   3   8     7831.72     8147.39    268.55 o 
   0   3   8     1332.38     1351.80     21.70 o 
   1   3   8      796.17      788.16     24.54 o 
   2   3   8       18.51       17.84      4.36 o 
   3   3   8     2640.12     2579.19     53.98 o 
   4   3   8     3690.57     3820.18    106.09 o 
   5   3   8     2834.71     2762.60     87.40 o 
   6   3   8      375.66      393.53     19.96 o 
   7   3   8        3.29        4.88      8.63 o 
   8   3   8       95.55      116.13     12.50 o 
   9   3   8       78.37       66.94     12.67 o 
  10   3   8      253.31      264.42     17.77 o 
  -7   4   8       38.06       27.68     10.21 o 
  -6   4   8      155.89      147.37     21.01 o 
  -5   4   8        1.40       12.22      4.20 o 
  -4   4   8       23.07       17.75      8.46 o 
  -3   4   8       96.47       98.57     12.05 o 
  -2   4   8     1267.52     1257.48     32.22 o 
  -1   4   8     1376.85     1369.00     27.91 o 
   0   4   8    12777.22    13399.78    373.49 o 
   1   4   8       22.87       25.25      2.20 o 
   2   4   8     1703.29     1718.25     29.33 o 
   3   4   8     1938.22     1915.02     47.12 o 
   4   4   8     5913.88     6097.73    125.36 o 
   5   4   8     1102.65     1078.05     41.04 o 
   6   4   8       98.59      116.24     11.03 o 
   7   4   8      250.49      220.89     14.24 o 
   8   4   8       75.75      110.21     11.73 o 
   9   4   8      672.44      700.72     42.98 o 
  10   4   8        0.75       24.17      7.85 o 
  -7   5   8       72.59       60.93     31.05 o 
  -6   5   8        6.64       15.69      5.11 o 
  -5   5   8       82.41       77.24     11.82 o 
  -4   5   8      363.44      345.23     20.78 o 
  -3   5   8     1642.84     1721.18     41.88 o 
  -2   5   8      193.44      177.13     14.24 o 
  -1   5   8     1362.29     1451.41     35.23 o 
   0   5   8     2890.57     3179.39     62.59 o 
   1   5   8        6.93       17.65      5.76 o 
   2   5   8     1826.06     1876.62     37.53 o 
   3   5   8     1063.35     1044.97     25.37 o 
   4   5   8      386.06      323.98     16.89 o 
   5   5   8      323.79      326.32     16.71 o 
   6   5   8        1.04        6.61      5.78 o 
   7   5   8       77.19       91.84     14.78 o 
   8   5   8     1121.69     1118.30     36.93 o 
   9   5   8       42.11       42.24      7.92 o 
  -7   6   8        4.47       11.98      6.41 o 
  -6   6   8       73.05       53.84     13.48 o 
  -5   6   8      214.53      224.66     31.14 o 
  -4   6   8      647.40      651.43     27.72 o 
  -3   6   8      828.82      877.73     40.81 o 
  -2   6   8        6.55       22.33      3.99 o 
  -1   6   8        1.08        5.86      3.28 o 
   0   6   8      275.65      269.45     10.95 o 
   1   6   8     2634.40     2641.35     86.37 o 
   2   6   8      487.26      504.19     16.01 o 
   3   6   8     1384.95     1353.13     29.12 o 
   4   6   8       27.53       20.94      4.63 o 
   5   6   8       52.82       55.96      7.75 o 
   6   6   8        3.74       10.35      5.83 o 
   7   6   8     1377.91     1396.85     51.85 o 
   8   6   8       12.61       29.84     15.28 o 
   9   6   8      433.67      432.07     31.51 o 
  -6   7   8       23.60       38.23     10.17 o 
  -5   7   8      186.27      211.09     35.84 o 
  -4   7   8      204.73      225.70     31.72 o 
  -3   7   8      267.86      270.20     17.29 o 
  -2   7   8       54.92       45.78      9.03 o 
  -1   7   8      143.01      148.09     10.61 o 
   0   7   8     2031.92     2170.30    196.42 o 
   1   7   8      115.41      137.42     23.40 o 
   2   7   8     2195.50     2185.78     34.61 o 
   3   7   8        0.38        8.67      2.29 o 
   4   7   8      200.07      211.02     17.61 o 
   5   7   8        3.84       11.91      5.08 o 
   6   7   8      452.99      506.13     31.07 o 
   7   7   8      153.15      147.37     12.82 o 
   8   7   8      313.16      310.80     27.18 o 
   9   7   8        0.71        8.68      6.26 o 
  -6   8   8       98.07       83.86     22.65 o 
  -5   8   8      147.34      181.94     26.87 o 
  -4   8   8        1.41       19.04      9.99 o 
  -3   8   8       16.81       29.60      8.47 o 
  -2   8   8       54.88       57.42     11.27 o 
  -1   8   8      717.59      729.11     34.57 o 
   0   8   8       61.89       48.71      8.55 o 
   1   8   8     1310.54     1460.33    104.00 o 
   2   8   8      294.70      322.74     21.37 o 
   3   8   8       84.69       87.66      8.90 o 
   4   8   8        0.58       13.08      4.89 o 
   5   8   8     1466.79     1498.64     38.23 o 
   6   8   8      644.16      670.52     53.43 o 
   7   8   8      617.56      637.60     40.31 o 
   8   8   8       51.84       24.45      8.62 o 
  -5   9   8       20.66       40.82     11.65 o 
  -4   9   8        5.96       16.39      6.66 o 
  -3   9   8        2.10       43.57     17.65 o 
  -2   9   8      255.60      262.91     29.19 o 
  -1   9   8        3.78        8.45      5.58 o 
   0   9   8      688.74      652.61     62.59 o 
   1   9   8       18.13        7.92     19.16 o 
   2   9   8        4.59       29.13     19.17 o 
   3   9   8       14.83       39.35     10.65 o 
   4   9   8     1076.53     1138.04     60.88 o 
   5   9   8       55.99       62.38     23.68 o 
   6   9   8      533.27      618.23     46.96 o 
   7   9   8      215.41      200.83     46.70 o 
   8   9   8       14.05       19.38      7.09 o 
  -4  10   8       27.91       29.22     14.40 o 
  -3  10   8      101.39      141.99     33.22 o 
  -2  10   8       50.92       41.69     10.73 o 
  -1  10   8      328.07      377.16     28.07 o 
   0  10   8        2.39       22.37      7.06 o 
   1  10   8       29.90       27.52     12.24 o 
   2  10   8        3.48       13.77     12.27 o 
   3  10   8      299.65      245.98     21.18 o 
   4  10   8       12.06       26.51      9.03 o 
   5  10   8      258.85      258.88     26.26 o 
   6  10   8      219.37      240.20     39.70 o 
   7  10   8        0.32       13.07      7.73 o 
  -3  11   8       82.45       86.09     16.29 o 
  -2  11   8      229.15      212.96     53.49 o 
  -1  11   8       11.42       31.67      8.32 o 
   0  11   8       22.67       30.20      7.86 o 
   1  11   8       10.37       21.21     19.58 o 
   2  11   8      137.21      142.10     20.34 o 
   3  11   8      157.59      138.26     19.50 o 
   4  11   8        9.64       39.74     11.59 o 
   5  11   8       27.86       29.96     14.35 o 
   6  11   8        6.52       16.31     12.92 o 
  -1  12   8       28.17       36.83     10.69 o 
   0  12   8       18.61       33.51      9.62 o 
   1  12   8      128.22      143.68     28.92 o 
   2  12   8       27.42       27.27     14.79 o 
   3  12   8       34.26       32.87      9.87 o 
   4  12   8       53.22       30.00      9.73 o 
   5  12   8        0.54       -3.22      6.65 o 
  -1 -10   9       94.92       80.36     13.94 o 
   0 -10   9        2.01       26.75     19.01 o 
   1 -10   9       79.46       74.81     16.62 o 
  -3  -9   9       16.08       25.91     13.41 o 
  -2  -9   9      369.78      445.91     36.94 o 
  -1  -9   9        0.42       16.89      6.52 o 
   0  -9   9      265.13      237.78     22.67 o 
   1  -9   9       16.48       21.69      8.23 o 
   2  -9   9       16.88       14.84      7.36 o 
   3  -9   9       16.49       31.88      9.28 o 
  -5  -8   9        6.52       17.67     11.79 o 
  -4  -8   9        1.44       16.13      9.36 o 
  -3  -8   9      404.30      462.29     55.70 o 
  -2  -8   9       13.24       22.82      8.42 o 
  -1  -8   9      521.90      564.03     25.07 o 
   0  -8   9       22.59       52.02     11.59 o 
   1  -8   9        4.28       29.29     10.28 o 
   2  -8   9       40.25       42.31      9.08 o 
   3  -8   9      178.72      161.35     21.38 o 
   4  -8   9      119.93      111.30     16.04 o 
   5  -8   9       82.30       86.50     17.93 o 
  -6  -7   9       62.01       72.03     17.11 o 
  -5  -7   9       16.13       23.01     10.59 o 
  -4  -7   9      382.71      388.52     42.87 o 
  -3  -7   9       95.57      100.80     15.87 o 
  -2  -7   9      408.10      411.18     24.71 o 
  -1  -7   9        1.12        2.59      7.66 o 
   0  -7   9       16.32       29.09      8.63 o 
   1  -7   9      105.02       98.66     11.72 o 
   2  -7   9      175.36      200.04     35.61 o 
   3  -7   9      484.01      530.31     24.01 o 
   4  -7   9      453.07      465.03     53.18 o 
   5  -7   9       40.12       48.94     13.86 o 
   6  -7   9      135.73      128.32     17.81 o 
  -6  -6   9        8.08       25.08     11.85 o 
  -5  -6   9      354.24      407.50     29.33 o 
  -4  -6   9       27.36       34.18     11.94 o 
  -3  -6   9      713.50      780.91     30.51 o 
  -2  -6   9      317.92      295.51     17.36 o 
  -1  -6   9       45.02       32.75      7.80 o 
   0  -6   9       13.33        6.18      6.83 o 
   1  -6   9       82.00      109.15     11.05 o 
   2  -6   9     1042.51      992.07     27.35 o 
   3  -6   9      199.39      223.76     14.96 o 
   4  -6   9      268.76      291.12     21.24 o 
   5  -6   9       64.14       60.89     14.34 o 
   6  -6   9       75.45       83.33     17.15 o 
   7  -6   9       47.31       33.97      8.61 o 
  -7  -5   9       17.21       14.29     10.87 o 
  -6  -5   9      322.56      305.67     33.75 o 
  -5  -5   9      200.74      207.88     19.76 o 
  -4  -5   9      922.40      963.82     46.59 o 
  -3  -5   9      437.67      424.72     17.04 o 
  -2  -5   9      583.95      600.02     26.61 o 
  -1  -5   9      134.79      132.50     11.50 o 
   0  -5   9      786.18      758.49     28.26 o 
   1  -5   9     1557.37     1601.02     63.25 o 
   2  -5   9     1509.24     1494.29     34.78 o 
   3  -5   9      748.79      703.90     33.25 o 
   4  -5   9       60.78       67.12      9.52 o 
   5  -5   9      223.89      212.01     15.49 o 
   6  -5   9        7.31        2.83      8.13 o 
   7  -5   9      369.69      356.85     38.91 o 
  -7  -4   9      308.90      363.61     43.22 o 
  -6  -4   9      238.16      275.37     42.21 o 
  -5  -4   9      551.35      549.70     29.18 o 
  -4  -4   9      393.15      430.32     35.33 o 
  -3  -4   9       22.37       15.83      6.21 o 
  -2  -4   9       17.59       20.67      3.99 o 
  -1  -4   9     1932.83     1980.84     82.43 o 
   0  -4   9     1226.14     1145.49     43.93 o 
   1  -4   9      215.77      205.42     11.73 o 
   2  -4   9     1377.28     1368.03     39.63 o 
   3  -4   9       15.24       39.33      7.75 o 
   4  -4   9       27.18       31.00      8.97 o 
   5  -4   9       23.62        0.33      8.97 o 
   6  -4   9     1204.23     1286.83     41.84 o 
   7  -4   9        0.03       19.05      7.52 o 
   8  -4   9      301.37      296.48     27.99 o 
  -7  -3   9      232.89      264.55     26.77 o 
  -6  -3   9      751.09      870.97     46.35 o 
  -5  -3   9      461.70      492.23     41.93 o 
  -4  -3   9        9.59        7.16      9.47 o 
  -3  -3   9      317.47      311.43     13.34 o 
  -2  -3   9       46.86       47.36      8.36 o 
  -1  -3   9     2947.89     3064.92    101.66 o 
   0  -3   9      444.86      428.90     16.29 o 
   1  -3   9     2183.77     2132.94     38.93 o 
   2  -3   9       47.93       56.23      8.07 o 
   3  -3   9       59.13       54.83      9.61 o 
   4  -3   9        2.00       17.50      5.09 o 
   5  -3   9     3317.11     3253.63     79.94 o 
   6  -3   9        6.18       23.07     19.73 o 
   7  -3   9      476.50      434.83     31.65 o 
   8  -3   9        0.71       20.23      7.29 o 
  -8  -2   9      119.11      151.94     35.14 o 
  -7  -2   9       94.88       71.56     15.22 o 
  -6  -2   9      967.60      915.63     39.60 o 
  -5  -2   9       65.06       48.51      9.34 o 
  -4  -2   9       25.25       40.78      8.35 o 
  -3  -2   9      487.22      395.54     27.50 o 
  -2  -2   9     2413.84     2376.30     45.93 o 
  -1  -2   9      206.51      201.35     10.53 o 
   0  -2   9     2802.15     2787.96     40.84 o 
   1  -2   9       34.93       35.46      6.28 o 
   2  -2   9      640.91      585.62     30.47 o 
   3  -2   9        7.13       15.50      4.77 o 
   4  -2   9     1278.10     1296.37     39.35 o 
   5  -2   9      766.51      739.50     24.84 o 
   6  -2   9     1575.71     1581.49     49.68 o 
   7  -2   9       13.00       36.96      9.78 o 
   8  -2   9        0.53       14.00      7.03 o 
   9  -2   9       32.36       62.34     12.23 o 
  -8  -1   9      241.91      214.64     30.18 o 
  -7  -1   9      618.59      648.83     37.19 o 
  -6  -1   9       36.63       43.83     13.63 o 
  -5  -1   9       69.51       90.72     14.09 o 
  -4  -1   9      212.02      207.12     29.82 o 
  -3  -1   9     4224.63     4184.29     96.34 o 
  -2  -1   9       36.12       41.27      9.07 o 
  -1  -1   9     3357.08     3318.96     42.16 o 
   0  -1   9      513.15      502.46     18.22 o 
   1  -1   9      456.52      458.10     11.47 o 
   2  -1   9     2056.71     2107.31     47.01 o 
   3  -1   9     3757.70     3560.71     61.73 o 
   4  -1   9     1312.54     1334.09    114.41 o 
   5  -1   9     4040.07     3928.41     91.39 o 
   6  -1   9      353.57      384.11     15.75 o 
   7  -1   9       19.08       30.65     11.33 o 
   8  -1   9      729.37      734.33     31.50 o 
   9  -1   9      376.72      375.83     34.53 o 
  -8   0   9      253.23      225.11     42.27 o 
  -7   0   9      130.85       84.59     16.30 o 
  -6   0   9       38.75       47.30     12.75 o 
  -5   0   9        7.32       25.60     11.05 o 
  -4   0   9     1369.41     1417.99     44.80 o 
  -3   0   9      151.05      146.25      6.96 o 
  -2   0   9     2787.76     2719.31     60.61 o 
  -1   0   9      170.74      163.34      7.46 o 
   0   0   9       12.16       14.80      5.62 o 
   1   0   9     2583.59     2582.84     53.93 o 
   2   0   9     3232.62     3253.44     46.37 o 
   3   0   9     1212.31     1262.06     35.54 o 
   4   0   9      556.71      518.02     20.02 o 
   5   0   9      464.15      431.59     22.74 o 
   6   0   9      231.09      185.85     11.87 o 
   7   0   9      418.58      435.16     21.71 o 
   8   0   9       48.52       54.48     10.55 o 
   9   0   9      252.12      259.85     21.09 o 
  -8   1   9       17.51       19.69      7.81 o 
  -7   1   9       73.48       44.02     12.07 o 
  -6   1   9       37.89       34.03     22.31 o 
  -5   1   9      784.48      742.98     88.19 o 
  -4   1   9      362.66      345.31     11.04 o 
  -3   1   9     1147.54     1115.93     36.11 o 
  -2   1   9      318.71      265.42     10.85 o 
  -1   1   9       27.31       30.86      5.68 o 
   0   1   9      498.54      502.00     13.17 o 
   1   1   9     6515.51     6773.78    127.81 o 
   2   1   9     4584.41     4588.43    107.86 o 
   3   1   9     3998.77     3972.88    107.24 o 
   4   1   9      497.78      450.72     22.45 o 
   5   1   9      317.16      315.12     16.02 o 
   6   1   9     1997.49     2033.73     38.15 o 
   7   1   9      381.53      392.62     20.11 o 
   8   1   9     1420.79     1430.68     46.15 o 
   9   1   9        7.77       24.91     13.27 o 
  -8   2   9       10.58       29.87     10.33 o 
  -7   2   9       84.04       74.11     16.83 o 
  -6   2   9      518.48      511.76     56.82 o 
  -5   2   9      513.80      569.73     57.15 o 
  -4   2   9     1300.56     1302.93     44.03 o 
  -3   2   9      221.28      200.86      9.37 o 
  -2   2   9       41.73       30.39      3.86 o 
  -1   2   9     1123.58     1091.72     22.20 o 
   0   2   9      248.65      215.40     10.82 o 
   1   2   9     3485.63     3691.28    271.42 o 
   2   2   9     2222.57     2292.27     47.17 o 
   3   2   9      470.32      451.94     11.67 o 
   4   2   9       49.51       58.38      6.36 o 
   5   2   9      639.43      577.97     33.93 o 
   6   2   9      508.68      473.04     18.82 o 
   7   2   9      572.88      564.76     22.28 o 
   8   2   9        3.15        0.17      5.75 o 
   9   2   9      104.75      100.96     14.74 o 
  10   2   9        0.21       18.75      8.40 o 
  -7   3   9      206.29      204.62     55.87 o 
  -6   3   9      333.09      317.59     32.40 o 
  -5   3   9      592.75      595.87     35.35 o 
  -4   3   9      781.05      832.45     31.81 o 
  -3   3   9        0.39       19.29      8.22 o 
  -2   3   9      514.20      464.06     32.46 o 
  -1   3   9     2334.61     2469.58     50.01 o 
   0   3   9     5496.00     5495.50     79.27 o 
   1   3   9      320.93      346.67      9.45 o 
   2   3   9      535.07      511.19     14.23 o 
   3   3   9       11.78       16.20      2.41 o 
   4   3   9     1534.49     1519.03     51.91 o 
   5   3   9      137.00      138.05      9.27 o 
   6   3   9     2020.89     2006.42     66.62 o 
   7   3   9       19.76       28.59      7.93 o 
   8   3   9      979.85      984.24     33.12 o 
   9   3   9        0.23       16.12      9.37 o 
  10   3   9      112.61      131.86     17.96 o 
  -7   4   9       48.63       78.19     16.25 o 
  -6   4   9      196.74      182.93     20.89 o 
  -5   4   9      192.13      229.75     15.00 o 
  -4   4   9       17.98       25.58      6.45 o 
  -3   4   9      239.27      240.11     12.27 o 
  -2   4   9        3.17       14.39      4.88 o 
  -1   4   9     2886.71     3013.08     92.51 o 
   0   4   9      513.42      500.62     12.78 o 
   1   4   9      801.31      771.86     18.73 o 
   2   4   9      140.37      131.46     11.39 o 
   3   4   9      629.38      605.02     19.55 o 
   4   4   9        0.94        5.66      7.80 o 
   5   4   9     3349.06     3229.60     54.62 o 
   6   4   9        1.28       15.48      5.67 o 
   7   4   9      264.99      253.84     15.74 o 
   8   4   9       31.35       35.55      8.34 o 
   9   4   9      151.98      162.19     19.90 o 
  -7   5   9        1.99       14.68      8.89 o 
  -6   5   9       38.36       50.90     11.36 o 
  -5   5   9        5.72       11.89      6.21 o 
  -4   5   9       46.15       50.79      7.31 o 
  -3   5   9      238.20      214.42     14.62 o 
  -2   5   9     1226.43     1318.15     59.88 o 
  -1   5   9        5.26       10.09      4.17 o 
   0   5   9     2397.34     2527.38     64.14 o 
   1   5   9     1181.88     1221.39     24.76 o 
   2   5   9      117.15      126.89      7.35 o 
   3   5   9      246.99      257.91      8.92 o 
   4   5   9     3037.14     3056.83     56.45 o 
   5   5   9      118.60      129.34     12.72 o 
   6   5   9      363.37      393.97     15.38 o 
   7   5   9       10.17       15.81     16.69 o 
   8   5   9       26.85       31.16      7.61 o 
   9   5   9       24.95       17.95      6.27 o 
  -7   6   9      161.13      167.66     67.69 o 
  -6   6   9        3.50        7.53      4.91 o 
  -5   6   9        2.39        4.84      4.22 o 
  -4   6   9        0.90       12.19      6.84 o 
  -3   6   9      342.79      363.52     16.31 o 
  -2   6   9      391.51      409.34     30.54 o 
  -1   6   9     1322.26     1330.04     38.14 o 
   0   6   9      252.66      274.06     16.45 o 
   1   6   9        8.30       15.83      4.29 o 
   2   6   9      178.07      153.37      7.86 o 
   3   6   9     2721.11     2656.13     42.95 o 
   4   6   9      211.42      185.66     15.91 o 
   5   6   9     1214.46     1273.10     73.33 o 
   6   6   9       28.69       32.15      6.66 o 
   7   6   9      170.29      160.63     12.92 o 
   8   6   9      279.60      256.48     20.48 o 
   9   6   9       41.18       41.93      8.72 o 
  -6   7   9       10.96        8.16      9.83 o 
  -5   7   9        0.02       10.58      8.21 o 
  -4   7   9      498.53      551.16     32.12 o 
  -3   7   9       24.06       31.25      5.41 o 
  -2   7   9     1082.69     1175.55     29.67 o 
  -1   7   9      102.74       99.78     10.57 o 
   0   7   9       48.82       24.85     24.15 o 
   1   7   9      355.46      366.65     29.76 o 
   2   7   9     1150.00     1170.67     39.29 o 
   3   7   9      336.11      338.08     13.65 o 
   4   7   9      248.63      228.77     13.30 o 
   5   7   9       76.09       57.38     13.45 o 
   6   7   9        1.32       23.70      6.49 o 
   7   7   9       74.72       64.03     11.85 o 
   8   7   9      508.50      480.65     36.94 o 
   9   7   9      159.48      136.66     18.61 o 
  -5   8   9       71.36       60.74     21.59 o 
  -4   8   9       25.98       32.67     12.25 o 
  -3   8   9      326.52      387.05     34.18 o 
  -2   8   9       16.40        9.45      3.79 o 
  -1   8   9        5.37       12.18      8.78 o 
   0   8   9       82.77       68.69     19.55 o 
   1   8   9     1111.10     1186.96    119.63 o 
   2   8   9      782.19      746.85     37.18 o 
   3   8   9      805.28      817.90     27.60 o 
   4   8   9       53.70       62.48      9.65 o 
   5   8   9      253.47      261.12     17.27 o 
   6   8   9      397.34      374.10     31.09 o 
   7   8   9       11.28        8.94      3.58 o 
   8   8   9      413.81      409.07     30.11 o 
  -5   9   9       63.18       74.84     22.75 o 
  -4   9   9      247.28      249.34     37.66 o 
  -3   9   9      123.43      110.53     17.50 o 
  -2   9   9        1.23       21.19      7.76 o 
  -1   9   9       36.52       43.70      8.87 o 
   0   9   9      327.00      375.63     48.61 o 
   1   9   9       78.33       68.74     39.34 o 
   2   9   9      236.25      185.05     36.62 o 
   3   9   9      135.99      109.05     20.96 o 
   4   9   9       73.77       54.93     12.49 o 
   5   9   9      204.13      217.51     21.33 o 
   6   9   9       66.32       85.25     19.68 o 
   7   9   9      284.31      293.80     66.99 o 
   8   9   9        0.01        6.73      8.73 o 
  -4  10   9        8.95       23.69     11.08 o 
  -3  10   9       31.87       43.28     10.89 o 
  -2  10   9        7.29        1.38      4.07 o 
  -1  10   9      148.83      133.60     23.44 o 
   0  10   9      415.29      435.77     28.89 o 
   1  10   9        1.98       43.10     11.44 o 
   2  10   9      100.31      118.72     15.29 o 
   3  10   9       15.39       11.36      7.19 o 
   4  10   9      107.32      103.97     12.25 o 
   5  10   9      151.47      150.96     20.16 o 
   6  10   9      295.72      293.96     35.54 o 
   7  10   9        0.52       34.56     10.55 o 
  -3  11   9       76.50       32.51     19.45 o 
  -2  11   9        6.07       11.41      6.86 o 
  -1  11   9       37.72       39.61     13.71 o 
   0  11   9       17.40       17.86     16.13 o 
   1  11   9      184.64      116.70     15.09 o 
   2  11   9       79.55       72.71     21.39 o 
   3  11   9      125.07      116.72     16.41 o 
   4  11   9       14.93       29.41      8.81 o 
   5  11   9      449.76      439.49     66.16 o 
   6  11   9      331.00      207.09     53.68 o 
  -1  12   9        0.47       -3.46      5.69 o 
   0  12   9       11.06       14.00      8.77 o 
   1  12   9        0.40       26.70     20.25 o 
   2  12   9       27.51       42.53     24.48 o 
   3  12   9       19.37       15.38      8.13 o 
   4  12   9      147.79      116.23     16.42 o 
   5  12   9        8.67       11.56     11.21 o 
  -3  -9  10       53.93       33.28     11.06 o 
  -2  -9  10      199.24      239.57     40.60 o 
  -1  -9  10       13.27       22.61      8.21 o 
   0  -9  10      330.51      366.66     34.04 o 
   1  -9  10      126.46       99.62     16.66 o 
   2  -9  10      163.34      167.14     21.56 o 
   3  -9  10       33.71       25.14      7.68 o 
  -4  -8  10       51.86       61.37     29.03 o 
  -3  -8  10       10.50       22.76     11.03 o 
  -2  -8  10        3.24       -0.11     12.09 o 
  -1  -8  10      342.19      375.36     23.36 o 
   0  -8  10      818.04      842.53     37.85 o 
   1  -8  10      192.15      192.55     16.40 o 
   2  -8  10       11.24        7.89      7.20 o 
   3  -8  10       41.75       50.30     10.35 o 
   4  -8  10      276.23      263.82     27.98 o 
  -5  -7  10      178.60      103.10     31.99 o 
  -4  -7  10        5.97       25.87     10.03 o 
  -3  -7  10      138.78       96.90     15.37 o 
  -2  -7  10      307.27      319.05     25.85 o 
  -1  -7  10     1079.10     1093.66     59.03 o 
   0  -7  10      358.24      442.12     35.57 o 
   1  -7  10      255.43      249.71     16.19 o 
   2  -7  10      112.27      132.45     12.20 o 
   3  -7  10      476.30      450.70     26.85 o 
   4  -7  10        3.66       10.69      6.75 o 
   5  -7  10      571.58      537.43     51.51 o 
  -6  -6  10        8.52       39.12     12.76 o 
  -5  -6  10       34.02       62.72     15.94 o 
  -4  -6  10      159.13      193.89     25.42 o 
  -3  -6  10       47.58       44.22     14.36 o 
  -2  -6  10      805.00      739.33     39.84 o 
  -1  -6  10       41.78       35.95      7.96 o 
   0  -6  10      482.14      432.69     25.25 o 
   1  -6  10       35.55       20.94      7.82 o 
   2  -6  10      778.04      814.93     36.27 o 
   3  -6  10        0.35       28.18      9.90 o 
   4  -6  10      962.42      977.85     63.29 o 
   5  -6  10       44.90       31.83      7.86 o 
   6  -6  10       41.41       35.69      9.43 o 
  -6  -5  10       49.25       48.40     15.08 o 
  -5  -5  10       40.34       35.39     12.85 o 
  -4  -5  10       43.27       41.08     11.78 o 
  -3  -5  10     1776.35     1882.01    167.76 o 
  -2  -5  10       58.71       46.24      7.64 o 
  -1  -5  10       95.69       73.99     10.32 o 
   0  -5  10     2220.98     2237.63     54.03 o 
   1  -5  10      838.28      857.92     32.41 o 
   2  -5  10      133.15      124.02     10.45 o 
   3  -5  10     1245.84     1321.92     36.32 o 
   4  -5  10       55.38       50.64      9.41 o 
   5  -5  10      193.74      174.91     14.35 o 
   6  -5  10      135.74      136.23     15.41 o 
   7  -5  10      257.99      274.44     26.36 o 
  -7  -4  10        4.78        8.97     12.06 o 
  -6  -4  10        7.34       24.96     10.25 o 
  -5  -4  10      127.57      126.64     14.11 o 
  -4  -4  10     1445.78     1519.10    126.12 o 
  -3  -4  10       12.25       19.87      5.60 o 
  -2  -4  10      331.91      346.54     17.63 o 
  -1  -4  10      981.71      970.58     31.68 o 
   0  -4  10     1792.67     1805.00     44.71 o 
   1  -4  10     1015.42     1000.85     32.70 o 
   2  -4  10     1992.21     1938.24     47.49 o 
   3  -4  10      844.50      784.58     30.31 o 
   4  -4  10       14.12       45.47     10.74 o 
   5  -4  10      350.34      354.75     38.44 o 
   6  -4  10       60.60       61.93     12.24 o 
   7  -4  10      322.36      301.95     25.33 o 
   8  -4  10      598.66      667.91     37.98 o 
  -7  -3  10       79.96       54.76     27.72 o 
  -6  -3  10       16.31        9.21      8.40 o 
  -5  -3  10      263.71      323.06     33.54 o 
  -4  -3  10       27.35       36.78     11.13 o 
  -3  -3  10     1983.83     1967.29     64.28 o 
  -2  -3  10       18.25       19.22      3.71 o 
  -1  -3  10      106.84      103.97      9.19 o 
   0  -3  10      210.36      205.27     12.49 o 
   1  -3  10     3027.01     3121.35     90.49 o 
   2  -3  10      665.92      649.08     26.29 o 
   3  -3  10     2320.78     2245.95     93.25 o 
   4  -3  10       79.28       80.31      7.98 o 
   5  -3  10      292.54      250.99     34.67 o 
   6  -3  10      806.72      922.52     44.55 o 
   7  -3  10      171.41      162.55     15.41 o 
   8  -3  10      168.38      184.67     16.53 o 
  -7  -2  10       12.42       27.29     10.25 o 
  -6  -2  10      642.75      679.27     89.47 o 
  -5  -2  10      439.68      392.39     24.85 o 
  -4  -2  10       58.16       72.75     12.54 o 
  -3  -2  10      187.56      202.29     22.44 o 
  -2  -2  10      166.09      150.15      6.99 o 
  -1  -2  10     1820.96     1833.04     30.61 o 
   0  -2  10     2344.32     2274.76     47.58 o 
   1  -2  10      353.57      329.13     12.30 o 
   2  -2  10     1308.67     1293.56     55.18 o 
   3  -2  10      109.25      106.43      9.37 o 
   4  -2  10        2.22        6.16      3.96 o 
   5  -2  10      868.42      842.50     27.18 o 
   6  -2  10      895.21      933.45     36.30 o 
   7  -2  10      944.03     1005.25     33.94 o 
   8  -2  10       30.76       34.21     13.49 o 
   9  -2  10        7.77       26.34      9.62 o 
  -7  -1  10       82.92      106.61     18.62 o 
  -6  -1  10        4.76       23.19      8.46 o 
  -5  -1  10      323.20      313.92     20.91 o 
  -4  -1  10       63.65       90.47     11.76 o 
  -3  -1  10       33.23       30.21      4.40 o 
  -2  -1  10       39.74       28.07      3.63 o 
  -1  -1  10      828.65      807.18     16.37 o 
   0  -1  10     4553.10     4609.59     78.26 o 
   1  -1  10      371.26      375.22     12.32 o 
   2  -1  10       51.62       34.65      5.04 o 
   3  -1  10        8.39       17.62      5.96 o 
   4  -1  10     2095.11     2065.99     96.30 o 
   5  -1  10       76.79       87.98     11.58 o 
   6  -1  10      871.03      860.52     21.72 o 
   7  -1  10      443.88      441.15     22.09 o 
   8  -1  10       49.48       48.43      9.42 o 
   9  -1  10      107.44      134.95     17.35 o 
  -7   0  10      197.92      197.07     39.51 o 
  -6   0  10       36.49       40.98     11.38 o 
  -5   0  10      296.29      288.26     20.87 o 
  -4   0  10      329.74      286.94     22.30 o 
  -3   0  10      954.35      913.55     36.02 o 
  -2   0  10       23.83       18.50      4.45 o 
  -1   0  10     3618.22     3595.57     47.34 o 
   0   0  10      348.10      314.26      8.97 o 
   1   0  10      201.74      187.79      6.00 o 
   2   0  10      741.99      806.33     19.44 o 
   3   0  10      931.31      935.26     43.17 o 
   4   0  10       65.71       56.50      7.68 o 
   5   0  10     3448.43     3415.90    116.76 o 
   6   0  10      354.64      382.75     27.46 o 
   7   0  10      177.63      168.37     11.80 o 
   8   0  10        0.93       19.36      7.84 o 
   9   0  10      252.53      267.02     21.59 o 
  -7   1  10       21.12       35.26     11.87 o 
  -6   1  10      933.59      915.97     39.03 o 
  -5   1  10       18.93       53.35     17.37 o 
  -4   1  10      183.04      182.49     11.55 o 
  -3   1  10      358.72      306.94     16.14 o 
  -2   1  10     5197.31     5383.16    104.73 o 
  -1   1  10       86.46       73.84      4.25 o 
   0   1  10      960.86      985.67     27.69 o 
   1   1  10        7.52       21.43      5.99 o 
   2   1  10     1448.24     1353.39     30.50 o 
   3   1  10       89.11       88.54      6.23 o 
   4   1  10     3774.33     3472.29    237.84 o 
   5   1  10       17.30       25.09      6.43 o 
   6   1  10     1103.83     1024.34     40.24 o 
   7   1  10      165.21      175.83     19.83 o 
   8   1  10      606.00      649.95     28.51 o 
   9   1  10      179.99      214.86     27.66 o 
  -7   2  10       95.86      144.12     19.20 o 
  -6   2  10       80.50       77.72     13.03 o 
  -5   2  10      149.33      118.04     15.38 o 
  -4   2  10      412.77      387.98     18.73 o 
  -3   2  10     2286.23     2281.52     83.83 o 
  -2   2  10       97.87      104.07     10.27 o 
  -1   2  10     1642.97     1600.73     50.35 o 
   0   2  10       74.43       60.72      7.46 o 
   1   2  10      131.46      154.62     23.44 o 
   2   2  10      126.19      126.76      7.62 o 
   3   2  10     3610.19     3675.73     66.98 o 
   4   2  10      689.20      701.09     24.10 o 
   5   2  10      549.34      487.81     20.27 o 
   6   2  10       33.18       51.53      8.76 o 
   7   2  10      455.70      429.49     21.19 o 
   8   2  10      582.56      596.14     22.61 o 
   9   2  10      443.02      430.32     27.04 o 
  -7   3  10       20.53       16.19     12.62 o 
  -6   3  10       37.86       30.68      9.33 o 
  -5   3  10        2.70       10.98     16.60 o 
  -4   3  10      932.07      974.20     39.58 o 
  -3   3  10       52.77       46.24      7.89 o 
  -2   3  10      590.75      615.33     33.54 o 
  -1   3  10        2.34       12.61      4.11 o 
   0   3  10     2555.15     2418.54     70.21 o 
   1   3  10      126.81      128.28     15.52 o 
   2   3  10     4371.98     4427.27     71.79 o 
   3   3  10      279.27      261.12     25.67 o 
   4   3  10      172.13      133.09      7.22 o 
   5   3  10       95.68      103.71      9.46 o 
   6   3  10       79.66       91.00     12.65 o 
   7   3  10      293.68      316.85     20.54 o 
   8   3  10      430.44      387.83     17.87 o 
   9   3  10      172.65      154.17     18.03 o 
  -7   4  10       73.25       42.40     13.25 o 
  -6   4  10        2.36       15.41     11.29 o 
  -5   4  10     1332.14     1372.13     50.10 o 
  -4   4  10       17.90       16.57      8.65 o 
  -3   4  10      790.16      707.65     25.40 o 
  -2   4  10       74.01       77.12     20.58 o 
  -1   4  10      326.85      303.30     24.40 o 
   0   4  10      101.18       92.47      7.16 o 
   1   4  10     1179.26     1135.67     43.03 o 
   2   4  10      638.28      620.33     14.32 o 
   3   4  10      704.00      684.88     20.96 o 
   4   4  10      237.86      231.53     13.04 o 
   5   4  10      225.91      229.88     20.47 o 
   6   4  10      773.67      757.91     24.79 o 
   7   4  10      130.82      130.79     10.00 o 
   8   4  10      286.99      300.23     19.81 o 
   9   4  10        3.92       31.37      9.40 o 
  -7   5  10        5.80       11.88      5.42 o 
  -6   5  10      477.48      399.46     83.23 o 
  -5   5  10       70.67       50.34      9.85 o 
  -4   5  10      166.26      177.27     11.09 o 
  -3   5  10        0.02       12.78      5.99 o 
  -2   5  10      384.90      384.98     40.41 o 
  -1   5  10      291.58      327.04     16.49 o 
   0   5  10      912.02      935.95     42.14 o 
   1   5  10      773.91      823.50     17.72 o 
   2   5  10      545.48      506.68     22.80 o 
   3   5  10      123.98      128.73      6.90 o 
   4   5  10      131.39      113.39      8.55 o 
   5   5  10      880.65      910.41     32.24 o 
   6   5  10        9.47       30.85      8.13 o 
   7   5  10      729.13      671.09     46.43 o 
   8   5  10        0.69       12.12      5.69 o 
   9   5  10        7.77        8.11     14.97 o 
  -6   6  10       28.39        6.15      6.46 o 
  -5   6  10      342.72      411.14     55.43 o 
  -4   6  10        0.08       13.44      4.24 o 
  -3   6  10        9.60       12.60      4.10 o 
  -2   6  10     1624.89     1601.46     55.15 o 
  -1   6  10     2590.31     2643.04    104.69 o 
   0   6  10      770.59      824.74     42.88 o 
   1   6  10        4.39       12.97      3.10 o 
   2   6  10       81.03       84.64      4.90 o 
   3   6  10      156.66      145.86      8.99 o 
   4   6  10     1598.20     1546.73     42.25 o 
   5   6  10        6.38       11.27      4.74 o 
   6   6  10      887.74      872.50     21.31 o 
   7   6  10       79.85       72.89      9.15 o 
   8   6  10       60.62       57.33      9.85 o 
   9   6  10        3.01       13.84      6.75 o 
  -6   7  10       92.04       48.91     16.53 o 
  -5   7  10       18.04        9.94      8.43 o 
  -4   7  10       76.92      103.39     12.15 o 
  -3   7  10      359.26      329.80     22.06 o 
  -2   7  10      358.09      390.72     17.13 o 
  -1   7  10      268.17      331.53     18.14 o 
   0   7  10      104.65       85.92      8.80 o 
   1   7  10       62.59       61.68      5.47 o 
   2   7  10      254.99      297.84     27.88 o 
   3   7  10      376.02      379.36     13.77 o 
   4   7  10      127.80      110.87     12.33 o 
   5   7  10     1649.01     1674.78     38.96 o 
   6   7  10       24.63       21.19      6.09 o 
   7   7  10        6.08       15.67      7.02 o 
   8   7  10       11.89       27.88      7.65 o 
   9   7  10      368.67      306.61     46.29 o 
  -5   8  10        4.43       22.33     10.50 o 
  -4   8  10      233.75      231.21     21.89 o 
  -3   8  10       51.74       27.02     17.57 o 
  -2   8  10      403.47      412.97     43.09 o 
  -1   8  10       39.06       28.98     10.36 o 
   0   8  10        1.45       23.91      7.95 o 
   1   8  10       21.09       25.42     16.52 o 
   2   8  10      999.79     1035.01     55.34 o 
   3   8  10       52.30       44.02      5.94 o 
   4   8  10      936.78      972.69     38.06 o 
   5   8  10       17.88       10.58      3.78 o 
   6   8  10       71.62       75.10     12.84 o 
   7   8  10        0.52        2.62      6.26 o 
   8   8  10      134.23      119.13     17.11 o 
  -4   9  10       41.44       44.65     10.69 o 
  -3   9  10      347.88      355.01     39.18 o 
  -2   9  10       50.20       56.07     37.47 o 
  -1   9  10       37.71       20.94      7.64 o 
   0   9  10        0.55       12.53      9.19 o 
   1   9  10      300.34      317.48     25.11 o 
   2   9  10        1.50       16.31     14.59 o 
   3   9  10      473.69      485.50     33.87 o 
   4   9  10        6.33        3.62      5.77 o 
   5   9  10       11.68       23.97     10.32 o 
   6   9  10      134.69      120.28     16.10 o 
   7   9  10      369.59      387.59     42.25 o 
   8   9  10        5.86       23.12      9.39 o 
  -4  10  10      105.48      125.47     30.16 o 
  -3  10  10       26.23       31.60      8.42 o 
  -2  10  10        1.93       10.28     11.64 o 
  -1  10  10       27.19       20.21      6.83 o 
   0  10  10      244.55      208.51     35.52 o 
   1  10  10      249.45      263.31     32.50 o 
   2  10  10      875.35      897.72     50.39 o 
   3  10  10       77.66       78.46     23.00 o 
   4  10  10        6.94       28.33     12.26 o 
   5  10  10      114.75      137.46     49.74 o 
   6  10  10      401.07      428.15     60.07 o 
   7  10  10      150.51       99.58     26.81 o 
  -2  11  10       40.82       36.28     21.03 o 
  -1  11  10       83.15       85.04     15.80 o 
   0  11  10        0.83        4.11     13.85 o 
   1  11  10      401.49      428.36     52.92 o 
   2  11  10        2.13        1.78     12.78 o 
   3  11  10       81.41       26.10     16.94 o 
   4  11  10       60.30       61.28     17.28 o 
   5  11  10      244.27      191.24     38.37 o 
   6  11  10       11.35       14.44      7.03 o 
  -1  12  10       10.93       12.59      7.95 o 
   0  12  10      118.69       74.80     66.19 o 
   1  12  10      110.66      120.38     29.16 o 
   2  12  10       16.31       -2.25      8.38 o 
   3  12  10        2.00       21.68     10.30 o 
   4  12  10       12.50       20.08      9.71 o 
   5  12  10       66.70       40.87     13.43 o 
  -1  -9  11       17.66       22.63     10.65 o 
   0  -9  11        1.35       11.92      5.66 o 
   1  -9  11       95.75       98.30     22.56 o 
  -3  -8  11       49.55       32.62     11.06 o 
  -2  -8  11       64.36       45.42     17.15 o 
  -1  -8  11       15.50       27.07     10.22 o 
   0  -8  11      331.05      304.72     32.60 o 
   1  -8  11        1.37       23.42      7.97 o 
   2  -8  11      481.49      465.50     54.89 o 
   3  -8  11       18.74       16.75      8.93 o 
   4  -8  11       25.51       31.38     10.65 o 
  -4  -7  11        0.53       23.61     22.87 o 
  -3  -7  11       17.67       12.39      8.55 o 
  -2  -7  11        6.50       17.95     13.31 o 
  -1  -7  11      198.55      232.71     15.93 o 
   0  -7  11      177.55      184.42     23.75 o 
   1  -7  11      859.98      957.51     50.56 o 
   2  -7  11       52.92       53.14     21.08 o 
   3  -7  11       23.26       29.72     15.02 o 
   4  -7  11       17.83       48.44     11.29 o 
   5  -7  11      164.12      143.33     19.66 o 
  -5  -6  11       27.58       67.76     23.72 o 
  -4  -6  11       41.08       45.66     12.10 o 
  -3  -6  11       17.62       40.32     20.88 o 
  -2  -6  11      602.15      566.45     25.15 o 
  -1  -6  11      143.22      132.72     11.61 o 
   0  -6  11      508.58      479.07     30.22 o 
   1  -6  11       74.15       80.92     10.51 o 
   2  -6  11       12.81       26.77      8.19 o 
   3  -6  11       95.35       89.99     12.04 o 
   4  -6  11      133.68      119.67     13.82 o 
   5  -6  11      243.65      272.24     37.10 o 
   6  -6  11      310.10      317.87     38.57 o 
  -6  -5  11      102.50       91.37     23.49 o 
  -5  -5  11        5.04       14.37      9.45 o 
  -4  -5  11       48.35       56.70     24.92 o 
  -3  -5  11      408.78      428.71     38.37 o 
  -2  -5  11      614.59      633.03     58.53 o 
  -1  -5  11      564.81      594.44     23.34 o 
   0  -5  11     2283.77     2422.86     51.75 o 
   1  -5  11      107.08      103.05     16.89 o 
   2  -5  11       45.40       51.61      8.65 o 
   3  -5  11       42.12       57.82     21.78 o 
   4  -5  11     1583.49     1506.24     65.87 o 
   5  -5  11      153.03      141.21     16.35 o 
   6  -5  11      302.95      272.04     27.74 o 
   7  -5  11        9.83       46.94     14.31 o 
  -6  -4  11       24.09       16.66     10.36 o 
  -5  -4  11      152.70      128.72     36.79 o 
  -4  -4  11      212.16      231.93     21.45 o 
  -3  -4  11      407.93      444.67     28.75 o 
  -2  -4  11      267.29      259.61     21.06 o 
  -1  -4  11     3313.34     3176.02    110.70 o 
   0  -4  11      859.14      821.12     27.29 o 
   1  -4  11        1.03        9.47      6.24 o 
   2  -4  11      405.31      425.58     24.15 o 
   3  -4  11     2353.01     2167.41     58.34 o 
   4  -4  11      540.66      500.93     26.31 o 
   5  -4  11      914.59      874.76     40.55 o 
   6  -4  11       47.51       47.67      9.37 o 
   7  -4  11        4.81        8.95     11.68 o 
  -7  -3  11       42.02       25.30     21.97 o 
  -6  -3  11       49.24       60.82     15.46 o 
  -5  -3  11        5.24       21.00      7.87 o 
  -4  -3  11      673.35      695.84     38.94 o 
  -3  -3  11      844.90      870.86     28.65 o 
  -2  -3  11     1225.94     1234.61     35.27 o 
  -1  -3  11      547.36      579.15     26.91 o 
   0  -3  11       22.19       28.94      6.21 o 
   1  -3  11       44.93       39.33      8.38 o 
   2  -3  11     2532.53     2600.25    107.64 o 
   3  -3  11       19.33       21.16      5.90 o 
   4  -3  11      482.44      444.65     31.97 o 
   5  -3  11       44.06       20.79     10.79 o 
   6  -3  11        1.24       11.58      6.26 o 
   7  -3  11      247.32      287.55     27.10 o 
   8  -3  11      351.30      399.77     36.98 o 
  -7  -2  11       76.72       82.11     19.69 o 
  -6  -2  11      163.11      187.47     60.48 o 
  -5  -2  11      319.83      316.19     19.09 o 
  -4  -2  11       14.13       39.12     10.76 o 
  -3  -2  11     1897.20     1789.49    159.77 o 
  -2  -2  11        0.46       10.90      7.12 o 
  -1  -2  11       34.58       26.04     10.74 o 
   0  -2  11      393.09      380.30     25.52 o 
   1  -2  11     2731.05     2641.12     57.63 o 
   2  -2  11        0.03       14.67      4.43 o 
   3  -2  11     2838.15     2833.61    110.04 o 
   4  -2  11       92.45       85.94      9.86 o 
   5  -2  11       50.66       51.39     13.48 o 
   6  -2  11       39.98       41.80      7.71 o 
   7  -2  11      722.92      732.95     46.68 o 
   8  -2  11      251.05      266.79     21.75 o 
  -7  -1  11       23.55       28.43     15.23 o 
  -6  -1  11      432.29      500.50     29.67 o 
  -5  -1  11       18.79       23.08      9.79 o 
  -4  -1  11     1224.68     1204.43     34.50 o 
  -3  -1  11      120.87      106.37      9.41 o 
  -2  -1  11      198.38      185.00      8.47 o 
  -1  -1  11       34.22       31.92      4.64 o 
   0  -1  11     1980.65     1975.28     45.71 o 
   1  -1  11        2.53       14.91      6.16 o 
   2  -1  11     1485.48     1393.15     23.84 o 
   3  -1  11        0.30       10.11      5.05 o 
   4  -1  11        0.91       24.70     11.15 o 
   5  -1  11      237.49      231.80     15.80 o 
   6  -1  11       25.51       39.10      7.49 o 
   7  -1  11      768.14      820.12     35.69 o 
   8  -1  11      619.86      641.64     39.86 o 
   9  -1  11        3.34       36.21     10.47 o 
  -7   0  11      177.20      148.61     21.60 o 
  -6   0  11       65.72       51.03     20.99 o 
  -5   0  11     1019.92     1050.28     49.01 o 
  -4   0  11       88.66       66.34     10.74 o 
  -3   0  11       41.95       41.00      4.87 o 
  -2   0  11        0.22        7.99      3.75 o 
  -1   0  11     3014.71     2960.77     41.70 o 
   0   0  11      589.19      554.53     18.73 o 
   1   0  11     1555.20     1445.20     31.32 o 
   2   0  11      557.97      563.90     16.65 o 
   3   0  11      639.61      630.72     21.72 o 
   4   0  11      802.36      795.36     31.28 o 
   5   0  11      324.27      324.19     17.35 o 
   6   0  11     1185.94     1231.70     65.51 o 
   7   0  11      486.51      480.07     25.22 o 
   8   0  11       71.22       78.76     11.11 o 
   9   0  11       44.37       47.39     14.12 o 
  -7   1  11       37.01       34.44     21.76 o 
  -6   1  11      518.79      566.25     32.63 o 
  -5   1  11       69.80       41.34     12.26 o 
  -4   1  11       33.26       36.09      7.43 o 
  -3   1  11        7.58        9.20      2.83 o 
  -2   1  11      615.07      609.01     33.38 o 
  -1   1  11      638.94      606.97     20.69 o 
   0   1  11     3537.36     3619.01     77.05 o 
   1   1  11      113.67      101.27      9.47 o 
   2   1  11        2.56        8.92      6.53 o 
   3   1  11     1273.24     1324.55     28.01 o 
   4   1  11     1036.50      999.18     36.03 o 
   5   1  11     1839.43     1867.81     45.70 o 
   6   1  11      497.13      484.38     17.80 o 
   7   1  11      112.25      151.29     12.38 o 
   8   1  11       77.72       70.91     11.33 o 
   9   1  11       80.73      101.55     19.97 o 
  -7   2  11      125.11      164.54     35.00 o 
  -6   2  11        7.38       14.22      7.67 o 
  -5   2  11       24.48       17.56      6.13 o 
  -4   2  11       29.28       30.38      6.27 o 
  -3   2  11      323.56      337.63     36.61 o 
  -2   2  11      302.65      294.76     16.53 o 
  -1   2  11      939.43      954.19     31.23 o 
   0   2  11      679.96      660.47     22.86 o 
   1   2  11       37.70       77.85     28.11 o 
   2   2  11      212.95      198.50     15.08 o 
   3   2  11      780.70      800.58     18.54 o 
   4   2  11     1395.86     1393.03     39.95 o 
   5   2  11      224.00      212.65     17.11 o 
   6   2  11     2586.30     2634.52     54.51 o 
   7   2  11       34.76       32.39      9.02 o 
   8   2  11      163.28      167.28     17.95 o 
   9   2  11        4.35       27.80      8.13 o 
  -7   3  11        5.69       26.72     16.18 o 
  -6   3  11       12.20       13.81     14.74 o 
  -5   3  11        1.07        6.72      5.40 o 
  -4   3  11      252.75      244.06     13.91 o 
  -3   3  11      679.45      715.24     23.04 o 
  -2   3  11     1058.86     1057.60     43.12 o 
  -1   3  11      429.37      487.22     20.00 o 
   0   3  11      129.92      139.58     18.54 o 
   1   3  11     1078.26     1062.40     34.41 o 
   2   3  11      274.12      236.89     19.97 o 
   3   3  11     3083.64     3041.86     57.49 o 
   4   3  11       81.01       62.80     10.87 o 
   5   3  11      614.41      585.81     22.14 o 
   6   3  11       89.68       69.76      8.81 o 
   7   3  11      131.15      126.46     18.57 o 
   8   3  11        0.40       12.26      6.76 o 
   9   3  11      502.74      534.22     32.40 o 
  -7   4  11        9.59       24.68     14.04 o 
  -6   4  11       16.24       19.98      8.13 o 
  -5   4  11       15.33       19.40      7.28 o 
  -4   4  11      338.72      346.18     16.98 o 
  -3   4  11      178.74      160.80     18.42 o 
  -2   4  11      906.01      945.57     33.88 o 
  -1   4  11      101.09      101.47      5.74 o 
   0   4  11       21.46       23.70      5.32 o 
   1   4  11      413.18      429.82     14.14 o 
   2   4  11     1424.64     1344.30     29.00 o 
   3   4  11       95.37       96.85      5.47 o 
   4   4  11     1500.26     1532.76     35.70 o 
   5   4  11       24.03       33.10      6.96 o 
   6   4  11        5.99       26.12      8.81 o 
   7   4  11       86.11       55.29     16.77 o 
   8   4  11     1123.25     1161.50     46.67 o 
   9   4  11       97.62       82.38     19.98 o 
  -6   5  11       79.00       49.94     12.40 o 
  -5   5  11      573.35      621.33     60.14 o 
  -4   5  11      217.76      227.43     13.57 o 
  -3   5  11      222.46      233.20     14.51 o 
  -2   5  11        0.56       10.67      8.15 o 
  -1   5  11     1808.05     1911.33     80.76 o 
   0   5  11       30.19       29.73      4.17 o 
   1   5  11     2425.74     2578.34     68.46 o 
   2   5  11       58.96       59.43      6.29 o 
   3   5  11      409.66      349.84     13.96 o 
   4   5  11       65.08       66.20      7.90 o 
   5   5  11        3.42       11.00      4.78 o 
   6   5  11       95.19       95.90     15.78 o 
   7   5  11     1802.69     1772.98     64.13 o 
   8   5  11       71.44       65.16     10.18 o 
   9   5  11      139.83      122.59     15.87 o 
  -6   6  11      122.40      134.61     21.12 o 
  -5   6  11      156.46      157.83     17.97 o 
  -4   6  11      895.74      877.47     29.02 o 
  -3   6  11       38.29       42.20      7.27 o 
  -2   6  11       18.91       20.59     11.05 o 
  -1   6  11     1943.67     2089.07     37.68 o 
   0   6  11     1768.02     1745.08     48.45 o 
   1   6  11       65.94       62.18      6.82 o 
   2   6  11     1213.41     1267.16     40.67 o 
   3   6  11      669.92      669.46     27.08 o 
   4   6  11      195.74      191.07     11.60 o 
   5   6  11       28.10       24.57      7.39 o 
   6   6  11      299.72      313.19     16.30 o 
   7   6  11       13.33       32.42      8.51 o 
   8   6  11      309.58      322.56     26.52 o 
   9   6  11       15.42       18.78      8.93 o 
  -5   7  11      106.76      141.85     27.22 o 
  -4   7  11        9.97       31.04     14.62 o 
  -3   7  11        9.43        5.97      3.25 o 
  -2   7  11        2.31       13.05      4.53 o 
  -1   7  11      332.41      317.28     22.51 o 
   0   7  11       23.61       17.96      3.99 o 
   1   7  11     1041.43     1229.16     97.26 o 
   2   7  11       14.36       24.47      5.18 o 
   3   7  11       19.83       11.29      4.87 o 
   4   7  11       23.59       18.70      7.16 o 
   5   7  11      889.70      930.95     26.67 o 
   6   7  11      518.90      503.29     24.64 o 
   7   7  11       43.65       41.02      9.81 o 
   8   7  11        1.20        5.84     11.55 o 
   9   7  11       24.77       38.03     10.83 o 
  -5   8  11        8.46       11.87      6.38 o 
  -4   8  11        0.10       11.36      9.08 o 
  -3   8  11       40.52       25.23      7.63 o 
  -2   8  11      434.52      380.62     63.61 o 
  -1   8  11       29.32       18.99      6.23 o 
   0   8  11      316.37      324.84     32.57 o 
   1   8  11       78.26       86.50     14.12 o 
   2   8  11        7.55       14.24      8.22 o 
   3   8  11        1.83       13.20      4.01 o 
   4   8  11      134.09      166.06     11.20 o 
   5   8  11      330.65      289.01     17.59 o 
   6   8  11       98.86      103.79     11.63 o 
   7   8  11      240.49      245.87     20.35 o 
   8   8  11       18.45       19.85      6.61 o 
  -4   9  11        8.60       13.39     24.07 o 
  -3   9  11      115.11      100.57     19.04 o 
  -2   9  11      179.94      217.83     46.11 o 
  -1   9  11      222.35      219.17     19.35 o 
   0   9  11       70.03       79.96     23.83 o 
   1   9  11        2.08       16.95      7.49 o 
   2   9  11      118.07      130.79     14.49 o 
   3   9  11      169.30      190.59     16.39 o 
   4   9  11      519.15      504.85     34.06 o 
   5   9  11      446.97      475.66     31.03 o 
   6   9  11        4.34       17.97      5.88 o 
   7   9  11       20.37       12.89      6.18 o 
   8   9  11       70.76       35.61     10.67 o 
  -3  10  11      147.34      105.42     29.79 o 
  -2  10  11       76.60       74.24     22.46 o 
  -1  10  11       78.34       61.58     33.10 o 
   0  10  11        1.58        7.00      5.86 o 
   1  10  11      114.73       75.55     21.86 o 
   2  10  11       51.42       55.51     11.56 o 
   3  10  11      261.98      243.64     24.17 o 
   4  10  11       25.78       11.73     13.46 o 
   5  10  11       70.67       43.14     11.00 o 
   6  10  11        0.43       10.85      6.25 o 
   7  10  11        5.88       27.87     11.07 o 
  -2  11  11       74.58       59.42     54.40 o 
  -1  11  11       10.14        7.76      8.49 o 
   0  11  11       10.40       27.32     11.80 o 
   1  11  11        2.52       14.74      6.95 o 
   2  11  11      242.18      228.42     84.49 o 
   3  11  11        5.70       11.25     14.82 o 
   4  11  11      188.55      144.76     55.78 o 
   5  11  11       12.15       22.42      7.41 o 
   6  11  11      139.14       87.48     22.71 o 
   0  12  11       33.94       29.26      9.80 o 
   1  12  11      194.78      164.20     45.91 o 
   2  12  11        0.07       14.49      7.85 o 
   3  12  11      152.48      113.26     19.58 o 
   4  12  11        1.29       33.90     11.18 o 
  -2  -8  12      319.62      352.26     40.51 o 
  -1  -8  12       15.16       16.35     11.79 o 
   0  -8  12       40.95       63.92     12.41 o 
   1  -8  12      228.52      194.02     29.71 o 
   2  -8  12       27.34       41.12      9.68 o 
   3  -8  12      326.32      324.00     43.51 o 
  -4  -7  12       81.08       56.02     13.13 o 
  -3  -7  12        3.44       22.62     13.04 o 
  -2  -7  12      218.63      258.78     30.02 o 
  -1  -7  12       14.08       19.14     10.96 o 
   0  -7  12       41.78       42.69      9.28 o 
   1  -7  12       73.26       80.64     17.89 o 
   2  -7  12     1185.76     1050.38    128.07 o 
   3  -7  12        5.50       25.51     18.17 o 
   4  -7  12      205.82      176.99     25.84 o 
  -5  -6  12      294.61      257.22     23.66 o 
  -4  -6  12      296.05      361.09     42.22 o 
  -3  -6  12      353.69      413.50     34.46 o 
  -2  -6  12       30.21       12.93     14.40 o 
  -1  -6  12      361.44      362.50     25.23 o 
   0  -6  12       22.32       34.46      8.37 o 
   1  -6  12      421.63      400.78     29.68 o 
   2  -6  12      134.38      118.72     15.42 o 
   3  -6  12      155.12      127.36     15.07 o 
   4  -6  12      124.68      102.21     15.09 o 
   5  -6  12       34.25       27.45     10.77 o 
   6  -6  12       26.05       29.09      8.69 o 
  -5  -5  12      150.14      125.62     20.08 o 
  -4  -5  12      246.88      320.63     35.75 o 
  -3  -5  12       14.25       22.08      9.19 o 
  -2  -5  12        3.73       11.19      8.41 o 
  -1  -5  12      167.70      151.38     13.21 o 
   0  -5  12     1676.50     1786.20     65.62 o 
   1  -5  12       10.56       22.60      7.13 o 
   2  -5  12      801.46      775.22     39.17 o 
   3  -5  12        2.13        3.15      7.24 o 
   4  -5  12      101.02      107.76     13.81 o 
   5  -5  12      251.81      231.42     20.29 o 
   6  -5  12      457.65      409.21     27.66 o 
  -6  -4  12       53.36       46.28     17.40 o 
  -5  -4  12      174.78      197.45     29.96 o 
  -4  -4  12       14.38       18.69     12.84 o 
  -3  -4  12       42.84       19.39      7.21 o 
  -2  -4  12        8.35        6.50      6.54 o 
  -1  -4  12      490.97      505.95     20.48 o 
   0  -4  12      681.65      671.35     22.96 o 
   1  -4  12      248.33      248.83     15.97 o 
   2  -4  12       62.09       71.29      9.68 o 
   3  -4  12        4.50       10.11      4.43 o 
   4  -4  12        6.31       25.17      5.75 o 
   5  -4  12      866.62      933.99     38.86 o 
   6  -4  12      264.74      269.30     23.39 o 
   7  -4  12      237.26      223.98     14.44 o 
  -6  -3  12      336.56      390.06     45.94 o 
  -5  -3  12       18.63       31.22     11.14 o 
  -4  -3  12      553.85      505.88     37.81 o 
  -3  -3  12       32.71       36.54     10.02 o 
  -2  -3  12     1741.79     1660.67     35.81 o 
  -1  -3  12      101.35      103.47     28.96 o 
   0  -3  12      113.13      110.96      9.60 o 
   1  -3  12      403.53      384.84     26.63 o 
   2  -3  12      230.64      246.63     18.46 o 
   3  -3  12      327.95      315.71     27.86 o 
   4  -3  12      220.85      263.80     33.01 o 
   5  -3  12      619.10      584.40     27.60 o 
   6  -3  12      374.69      379.62     27.15 o 
   7  -3  12       10.24       18.88      7.58 o 
   8  -3  12       23.86       21.47      7.82 o 
  -6  -2  12       37.88       56.88     19.57 o 
  -5  -2  12       17.97       42.95     12.70 o 
  -4  -2  12       40.87       52.08     12.35 o 
  -3  -2  12      902.89      918.99     28.01 o 
  -2  -2  12      654.63      637.01     56.69 o 
  -1  -2  12      303.18      316.15     25.60 o 
   0  -2  12      310.62      338.48     17.31 o 
   1  -2  12       65.04       68.42      8.03 o 
   2  -2  12     1108.94     1082.42     31.35 o 
   3  -2  12      583.52      591.14     21.65 o 
   4  -2  12     1165.25     1087.57     25.85 o 
   5  -2  12      518.35      507.85     26.40 o 
   6  -2  12        9.39        6.93      5.73 o 
   7  -2  12        1.53       -1.23      6.23 o 
   8  -2  12      267.03      265.63     26.02 o 
  -7  -1  12       28.04       18.93      7.95 o 
  -6  -1  12       11.02        9.77      7.88 o 
  -5  -1  12       79.02       77.73     21.86 o 
  -4  -1  12     1177.71     1181.26     62.57 o 
  -3  -1  12      375.10      379.78     18.83 o 
  -2  -1  12      943.34      934.77     35.99 o 
  -1  -1  12      394.35      336.13     13.87 o 
   0  -1  12      198.33      185.33     17.09 o 
   1  -1  12      695.19      671.66     22.50 o 
   2  -1  12     1691.27     1626.55     39.71 o 
   3  -1  12     2639.88     2670.35     63.27 o 
   4  -1  12       22.65       36.20     13.88 o 
   5  -1  12       96.56       91.63     11.21 o 
   6  -1  12       37.37       46.90      8.70 o 
   7  -1  12      872.48      943.71     38.65 o 
   8  -1  12        0.53        2.63      6.41 o 
  -7   0  12       10.20       27.54      9.90 o 
  -6   0  12       84.68      115.10     18.83 o 
  -5   0  12      122.68      130.53     12.83 o 
  -4   0  12      347.80      382.31     23.86 o 
  -3   0  12      743.39      741.52     27.37 o 
  -2   0  12        7.14        8.08      6.03 o 
  -1   0  12        3.38        7.40      2.79 o 
   0   0  12      239.42      227.84     10.42 o 
   1   0  12      717.22      699.97     29.35 o 
   2   0  12     4969.22     4794.55     79.14 o 
   3   0  12      524.36      559.81     19.48 o 
   4   0  12       84.43       74.18      7.69 o 
   5   0  12      635.06      551.83     26.95 o 
   6   0  12     1315.53     1274.36     67.86 o 
   7   0  12        4.40       15.34      6.48 o 
   8   0  12      525.25      537.43     33.80 o 
   9   0  12       48.76       67.90     12.14 o 
  -7   1  12       15.59       13.12      6.51 o 
  -6   1  12      378.28      341.33     33.77 o 
  -5   1  12     1023.59     1068.17     43.21 o 
  -4   1  12       86.18      115.35     14.98 o 
  -3   1  12      800.26      786.12     43.73 o 
  -2   1  12       41.12       44.92      8.69 o 
  -1   1  12     1344.47     1313.65     31.02 o 
   0   1  12      173.53      150.86     24.29 o 
   1   1  12     1452.12     1413.16     42.28 o 
   2   1  12      916.32      938.80     59.33 o 
   3   1  12      548.46      552.46     19.03 o 
   4   1  12       54.92       48.23      5.91 o 
   5   1  12      126.64      130.65     10.68 o 
   6   1  12      273.10      236.04     19.03 o 
   7   1  12     1317.01     1255.97     58.97 o 
   8   1  12       25.63       41.34      9.37 o 
   9   1  12      325.07      372.70     38.30 o 
  -7   2  12        8.54       12.40      6.33 o 
  -6   2  12      311.89      295.62     29.90 o 
  -5   2  12      123.53      112.00     11.05 o 
  -4   2  12      437.28      444.02     30.79 o 
  -3   2  12       50.76       62.28      8.11 o 
  -2   2  12      276.24      246.78     22.61 o 
  -1   2  12      209.50      194.89     11.66 o 
   0   2  12     2334.71     2365.97     59.67 o 
   1   2  12       61.14       55.96     27.71 o 
   2   2  12      197.54      181.34     14.13 o 
   3   2  12       71.48       80.76      5.90 o 
   4   2  12      104.59       90.67      9.45 o 
   5   2  12      473.79      450.33     25.88 o 
   6   2  12      142.63      135.76     17.18 o 
   7   2  12        8.25       20.36      7.28 o 
   8   2  12      139.30      156.12     15.86 o 
   9   2  12       43.91       41.21      9.26 o 
  -6   3  12       82.18       82.95     26.87 o 
  -5   3  12      323.36      306.70     22.59 o 
  -4   3  12       51.67       75.76     13.50 o 
  -3   3  12      513.76      488.65     21.09 o 
  -2   3  12       14.15       13.03      2.59 o 
  -1   3  12     1940.12     1858.79     31.99 o 
   0   3  12       21.27       40.35      8.74 o 
   1   3  12     1165.51     1159.13     54.00 o 
   2   3  12       44.39       52.22     21.35 o 
   3   3  12      488.08      471.82     16.32 o 
   4   3  12      672.15      665.85     29.38 o 
   5   3  12     2062.43     2058.88     38.16 o 
   6   3  12      421.72      421.56     30.16 o 
   7   3  12       30.83       51.61     10.61 o 
   8   3  12      101.55      111.22     12.13 o 
   9   3  12        9.40       13.01     14.56 o 
  -6   4  12      114.44      113.73     18.95 o 
  -5   4  12       58.12       68.37     24.86 o 
  -4   4  12       19.40       23.30      6.90 o 
  -3   4  12       40.95       38.75      6.75 o 
  -2   4  12      895.98      923.48     30.59 o 
  -1   4  12      374.76      357.14     13.76 o 
   0   4  12      845.20      824.76     28.43 o 
   1   4  12      144.60      139.32     11.14 o 
   2   4  12      201.38      155.77     26.18 o 
   3   4  12     1034.55     1037.91     39.17 o 
   4   4  12     1122.69     1080.81     43.77 o 
   5   4  12      428.42      429.28     24.00 o 
   6   4  12      463.41      465.43     18.62 o 
   7   4  12       19.98       22.62      7.52 o 
   8   4  12       23.72       27.68     10.04 o 
   9   4  12      183.81      177.71     20.97 o 
  -6   5  12       27.94       19.21      7.57 o 
  -5   5  12       31.32       32.37      9.13 o 
  -4   5  12        8.15       20.89      5.48 o 
  -3   5  12      630.37      688.60     33.95 o 
  -2   5  12      260.23      274.07     20.12 o 
  -1   5  12      981.23      987.36     39.99 o 
   0   5  12       61.59       45.43      5.24 o 
   1   5  12        3.55        4.98      2.63 o 
   2   5  12      548.44      514.29     18.60 o 
   3   5  12      675.47      645.81     23.10 o 
   4   5  12     1686.86     1717.24     41.66 o 
   5   5  12      296.74      292.58     17.86 o 
   6   5  12       22.33       24.91      6.44 o 
   7   5  12      160.09      148.35     19.38 o 
   8   5  12      421.53      424.17     22.48 o 
   9   5  12        7.86       27.24     14.96 o 
  -6   6  12        2.13        1.36     10.75 o 
  -5   6  12       23.55       15.91     19.40 o 
  -4   6  12       26.03       21.07      4.39 o 
  -3   6  12       71.23       81.85      7.57 o 
  -2   6  12      104.07      112.86     14.37 o 
  -1   6  12      229.60      232.80     23.72 o 
   0   6  12      729.72      745.26     29.95 o 
   1   6  12      252.80      223.98     16.32 o 
   2   6  12      811.61      798.59     43.83 o 
   3   6  12     1186.94     1245.47     47.67 o 
   4   6  12      915.67      888.31     41.63 o 
   5   6  12       58.20       55.66      7.40 o 
   6   6  12        4.79       16.61      5.86 o 
   7   6  12      460.67      441.17     21.79 o 
   8   6  12       20.68       35.28     11.51 o 
   9   6  12      415.35      424.61     25.96 o 
  -5   7  12       46.82       22.15      9.81 o 
  -4   7  12      219.81      245.85     27.03 o 
  -3   7  12      101.51      113.91     11.23 o 
  -2   7  12        2.86       10.16      4.80 o 
  -1   7  12       57.78       55.36      7.42 o 
   0   7  12     1995.74     2098.39     43.56 o 
   1   7  12        5.21        5.17      3.07 o 
   2   7  12      875.07      894.19     48.70 o 
   3   7  12       36.04       41.69     10.48 o 
   4   7  12        1.50       14.19      5.33 o 
   5   7  12       35.30       28.52      6.55 o 
   6   7  12      386.18      384.61     18.76 o 
   7   7  12        2.42       16.31      9.71 o 
   8   7  12      584.83      572.19     53.37 o 
  -4   8  12      146.39      180.68     18.25 o 
  -3   8  12       30.40       39.50     26.47 o 
  -2   8  12       95.92       85.68     41.02 o 
  -1   8  12      155.69      137.15     15.04 o 
   0   8  12      110.66       93.93     35.26 o 
   1   8  12      978.64      964.71    134.01 o 
   2   8  12        4.98       13.99      6.08 o 
   3   8  12       35.20       50.60     14.73 o 
   4   8  12        7.55       19.48      5.05 o 
   5   8  12      259.72      259.65     26.63 o 
   6   8  12       47.61       37.71      7.68 o 
   7   8  12      453.20      445.68     39.05 o 
   8   8  12        3.29       16.82      5.61 o 
  -4   9  12       16.57       23.44     11.81 o 
  -3   9  12        4.35       21.53      8.00 o 
  -2   9  12       13.89       23.20      7.91 o 
  -1   9  12       51.77       39.22     10.34 o 
   0   9  12      479.38      392.79     42.83 o 
   1   9  12        1.13        5.68     16.28 o 
   2   9  12      214.03      213.55     21.56 o 
   3   9  12        0.65        7.15      5.68 o 
   4   9  12      511.49      565.47     45.81 o 
   5   9  12       28.18       22.80      8.01 o 
   6   9  12      243.92      282.68     39.60 o 
   7   9  12      169.86      121.90     21.11 o 
  -3  10  12       27.36       17.28      4.62 o 
  -2  10  12        3.03       15.92      6.71 o 
  -1  10  12      255.99      262.60     55.99 o 
   0  10  12        0.46        5.86      3.97 o 
   1  10  12      104.74      135.96     64.45 o 
   2  10  12       25.65       16.91      6.40 o 
   3  10  12       15.44        2.97      5.90 o 
   4  10  12       42.98       52.95     19.82 o 
   5  10  12      304.17      317.55     35.60 o 
   6  10  12      172.82      116.22     20.38 o 
   7  10  12       36.26       33.67     19.67 o 
  -2  11  12       92.48       58.86     18.29 o 
  -1  11  12       12.30        3.28      4.52 o 
   0  11  12       44.60       31.05     10.64 o 
   1  11  12       13.63        6.38     10.00 o 
   2  11  12      103.24       97.51     18.46 o 
   3  11  12       35.59       46.75     12.96 o 
   4  11  12      426.27      453.95     44.32 o 
   5  11  12       52.38       43.32     10.82 o 
   6  11  12       42.55       26.48     19.22 o 
   0  12  12       15.52        9.35      7.30 o 
   1  12  12        5.40       18.46      6.10 o 
   2  12  12       16.68       19.99     19.90 o 
   3  12  12       64.71       45.49     12.93 o 
   4  12  12        1.78       19.38     14.51 o 
  -1  -8  13      199.86      155.46     35.36 o 
   0  -8  13        4.71        6.73      5.43 o 
   1  -8  13        1.22       17.65      6.68 o 
  -3  -7  13        7.55       30.05     11.43 o 
  -2  -7  13      338.42      356.23     42.64 o 
  -1  -7  13       57.36       47.41     14.11 o 
   0  -7  13       62.71       49.43     12.88 o 
   1  -7  13       14.20       16.07     16.50 o 
   2  -7  13       70.59       61.88     15.93 o 
   3  -7  13      154.72      123.56     17.70 o 
   4  -7  13      328.61      321.47     42.98 o 
  -4  -6  13        9.13       17.11     11.12 o 
  -3  -6  13      590.11      658.00     49.67 o 
  -2  -6  13       83.35       79.52     18.02 o 
  -1  -6  13       42.54       54.60      9.42 o 
   0  -6  13        0.36        9.07      7.24 o 
   1  -6  13      158.09      162.66     16.37 o 
   2  -6  13      175.70      195.46     22.90 o 
   3  -6  13      225.93      245.12     26.38 o 
   4  -6  13       57.83       52.46     17.68 o 
   5  -6  13       40.50       37.96     11.99 o 
  -5  -5  13       13.96       31.06     12.12 o 
  -4  -5  13      341.34      283.92     40.64 o 
  -3  -5  13      313.27      331.01     36.36 o 
  -2  -5  13       80.24       74.90     16.05 o 
  -1  -5  13        2.11        8.67      5.41 o 
   0  -5  13      344.57      305.41     15.35 o 
   1  -5  13      521.39      526.85     30.97 o 
   2  -5  13      101.78       97.76     15.25 o 
   3  -5  13      711.55      778.68     60.51 o 
   4  -5  13       61.22       60.77     12.25 o 
   5  -5  13       24.04       20.44      8.40 o 
   6  -5  13       49.17       39.03      9.73 o 
  -5  -4  13      250.29      295.04     36.87 o 
  -4  -4  13       73.93       69.22     17.03 o 
  -3  -4  13       59.20       67.23     15.62 o 
  -2  -4  13       19.48       29.82      9.18 o 
  -1  -4  13      417.12      390.29     19.96 o 
   0  -4  13       88.25       88.35     11.57 o 
   1  -4  13      161.60      189.86     13.85 o 
   2  -4  13      648.96      640.78     60.94 o 
   3  -4  13       71.86       75.43      8.29 o 
   4  -4  13       27.09       30.35      8.13 o 
   5  -4  13       12.58       11.37      5.79 o 
   6  -4  13      347.44      352.24     24.14 o 
   7  -4  13       24.24       18.44      7.55 o 
  -6  -3  13      199.18      247.50     53.83 o 
  -5  -3  13      239.17      197.10     21.74 o 
  -4  -3  13      167.79      213.95     18.63 o 
  -3  -3  13       53.58       51.49     11.88 o 
  -2  -3  13       47.00       39.33      5.28 o 
  -1  -3  13      557.73      564.38     33.14 o 
   0  -3  13      307.17      326.04     36.90 o 
   1  -3  13     1444.51     1393.98     47.77 o 
   2  -3  13      276.00      331.12     45.30 o 
   3  -3  13       70.61       78.84     14.53 o 
   4  -3  13        2.49       15.99      8.49 o 
   5  -3  13      591.91      610.40     23.99 o 
   6  -3  13       53.11       69.85     12.62 o 
   7  -3  13      275.90      241.81     21.88 o 
  -6  -2  13      256.83      244.26     29.95 o 
  -5  -2  13       45.95       47.12     12.33 o 
  -4  -2  13        2.69       14.34     13.37 o 
  -3  -2  13        1.31       10.69     14.88 o 
  -2  -2  13      880.18      834.65     20.05 o 
  -1  -2  13      672.80      627.21     33.24 o 
   0  -2  13      423.59      480.56     32.74 o 
   1  -2  13       38.61       31.97      6.88 o 
   2  -2  13        6.82       13.29     15.11 o 
   3  -2  13       40.67       34.71      9.49 o 
   4  -2  13      463.36      485.60     28.45 o 
   5  -2  13       65.32       61.72     10.27 o 
   6  -2  13      825.16      835.58     46.33 o 
   7  -2  13        4.72        8.54     14.71 o 
   8  -2  13       12.80        9.07      7.91 o 
  -6  -1  13      203.45      219.16     28.47 o 
  -5  -1  13       77.24       96.47     14.66 o 
  -4  -1  13      224.14      192.21     16.77 o 
  -3  -1  13      801.28      787.80     37.74 o 
  -2  -1  13       71.75       73.65      8.56 o 
  -1  -1  13     1788.13     1830.40     34.25 o 
   0  -1  13        2.01       17.87      5.35 o 
   1  -1  13       62.53       45.74      7.89 o 
   2  -1  13        7.63        9.81      8.21 o 
   3  -1  13      172.61      198.12     24.53 o 
   4  -1  13      188.71      197.28     13.53 o 
   5  -1  13     2018.48     2021.67     73.71 o 
   6  -1  13        1.67        4.11      5.81 o 
   7  -1  13      148.91      129.20     13.64 o 
   8  -1  13       14.40       36.57     10.36 o 
  -6   0  13       52.81       52.32     13.48 o 
  -5   0  13       28.55       10.13      9.50 o 
  -4   0  13      531.26      568.84     28.24 o 
  -3   0  13       44.29       39.61      7.23 o 
  -2   0  13     1205.23     1269.95     30.56 o 
  -1   0  13       16.11       17.93      4.16 o 
   0   0  13      373.74      340.76     12.83 o 
   1   0  13        1.45        4.55      4.35 o 
   2   0  13     1730.48     1714.55     38.14 o 
   3   0  13      264.08      243.47     16.41 o 
   4   0  13      635.98      639.60     24.46 o 
   5   0  13      415.97      444.54     35.47 o 
   6   0  13       33.90       37.60      7.96 o 
   7   0  13      203.14      202.18     19.69 o 
   8   0  13       78.82       36.30      9.22 o 
  -6   1  13        0.19       18.12      7.34 o 
  -5   1  13       52.28       63.67     13.98 o 
  -4   1  13       21.52       23.63      5.43 o 
  -3   1  13     1973.40     1975.38     51.90 o 
  -2   1  13       37.46       40.60      6.55 o 
  -1   1  13      127.20      118.03     16.05 o 
   0   1  13       31.11       33.15      8.62 o 
   1   1  13      158.14      137.43     21.96 o 
   2   1  13     1313.36     1406.73     80.71 o 
   3   1  13     1901.43     1917.16     39.41 o 
   4   1  13      710.65      692.52     22.98 o 
   5   1  13     1715.19     1641.13     45.29 o 
   6   1  13      404.62      401.71     19.92 o 
   7   1  13      115.95      121.45     18.07 o 
   8   1  13      762.71      823.62     61.26 o 
   9   1  13      194.08      197.02     15.59 o 
  -6   2  13       85.71       77.86     22.03 o 
  -5   2  13      123.97      144.90     16.67 o 
  -4   2  13      568.21      599.44     29.85 o 
  -3   2  13       36.85       27.69      9.15 o 
  -2   2  13      195.72      217.80     20.97 o 
  -1   2  13      221.01      196.45     13.32 o 
   0   2  13      275.95      303.38     29.54 o 
   1   2  13     2863.05     2965.41     62.56 o 
   2   2  13     1265.16     1327.35     32.24 o 
   3   2  13      678.96      705.26     23.51 o 
   4   2  13       14.42       14.09      6.53 o 
   5   2  13     1457.01     1415.36     58.27 o 
   6   2  13      413.64      395.39     22.50 o 
   7   2  13      845.78      902.08     30.48 o 
   8   2  13       41.76       37.46      8.40 o 
   9   2  13       49.48       42.95     15.86 o 
  -6   3  13       99.70       93.66     18.51 o 
  -5   3  13      225.09      253.24     21.63 o 
  -4   3  13      323.71      334.77     20.89 o 
  -3   3  13       17.90       26.18     12.43 o 
  -2   3  13       18.85       28.25      6.20 o 
  -1   3  13      318.44      308.82     16.71 o 
   0   3  13     1084.36     1127.74     54.17 o 
   1   3  13     1781.54     1913.93     54.38 o 
   2   3  13     1307.16     1322.51     31.46 o 
   3   3  13      705.43      689.05     22.85 o 
   4   3  13       20.36       16.05      6.86 o 
   5   3  13      582.40      561.43     19.48 o 
   6   3  13     1671.89     1685.84     61.72 o 
   7   3  13       95.90       97.43     11.29 o 
   8   3  13      609.64      624.73     38.68 o 
   9   3  13        3.36       12.43      8.86 o 
  -6   4  13      186.96      177.23     36.51 o 
  -5   4  13      272.33      268.02     38.03 o 
  -4   4  13       88.46      102.35     22.09 o 
  -3   4  13        1.52        3.31      4.00 o 
  -2   4  13      126.66      115.94      9.83 o 
  -1   4  13     1257.64     1265.84     27.46 o 
   0   4  13      116.84      135.87     14.98 o 
   1   4  13     1213.59     1341.57     31.91 o 
   2   4  13       97.64      110.90     23.09 o 
   3   4  13      160.87      148.27     18.30 o 
   4   4  13       18.14       13.55      4.60 o 
   5   4  13     1567.27     1576.79     33.91 o 
   6   4  13       59.82       45.65     10.22 o 
   7   4  13      173.38      184.35     13.59 o 
   8   4  13        0.02       13.04      6.32 o 
   9   4  13        9.71       20.79      6.43 o 
  -6   5  13       93.82       68.41     21.42 o 
  -5   5  13       70.60       90.31     15.99 o 
  -4   5  13       47.82       42.01      7.34 o 
  -3   5  13       32.75       35.00      6.89 o 
  -2   5  13      576.36      579.13     24.64 o 
  -1   5  13      202.77      215.13     12.75 o 
   0   5  13     1407.53     1420.47     28.50 o 
   1   5  13        4.17       10.17      4.15 o 
   2   5  13       10.80        8.87      1.89 o 
   3   5  13       23.66       18.40      4.18 o 
   4   5  13     1138.39     1193.36     35.23 o 
   5   5  13       12.39       26.08      9.67 o 
   6   5  13      462.32      448.06     26.09 o 
   7   5  13       18.59       20.77      9.22 o 
   8   5  13       19.04       32.90      7.99 o 
   9   5  13       36.62       18.90     17.63 o 
  -5   6  13       17.63       19.58     10.10 o 
  -4   6  13       11.37       25.16      6.96 o 
  -3   6  13      285.94      258.03     12.95 o 
  -2   6  13        6.19        5.86      5.58 o 
  -1   6  13      992.85     1069.72     31.92 o 
   0   6  13       19.31       14.72      4.14 o 
   1   6  13        0.60       10.80      2.90 o 
   2   6  13       21.06       31.33     11.06 o 
   3   6  13     1438.62     1443.29     42.00 o 
   4   6  13      108.55       70.49      8.33 o 
   5   6  13     1192.07     1120.53     41.67 o 
   6   6  13        3.28        8.50      4.04 o 
   7   6  13        3.76       18.51      8.70 o 
   8   6  13       93.91       93.73     12.87 o 
  -4   7  13      114.86       77.40     31.27 o 
  -3   7  13        7.19       25.42      7.85 o 
  -2   7  13      225.15      222.27     15.53 o 
  -1   7  13        6.99       10.32      2.85 o 
   0   7  13      175.66      169.23     12.19 o 
   1   7  13      190.20      149.43     14.72 o 
   2   7  13      194.82      239.07     15.69 o 
   3   7  13      228.78      223.74     14.08 o 
   4   7  13      732.03      740.97     28.70 o 
   5   7  13       13.89       17.89     10.25 o 
   6   7  13       22.35       24.59      9.37 o 
   7   7  13       77.68       88.10     14.66 o 
   8   7  13       66.53       54.75     15.69 o 
  -4   8  13        3.56       24.76     10.03 o 
  -3   8  13       60.53       65.08     13.40 o 
  -2   8  13      377.82      365.78     49.43 o 
  -1   8  13       50.28       23.80      5.99 o 
   0   8  13      208.64      172.82     20.12 o 
   1   8  13       98.05       84.99     30.69 o 
   2   8  13      292.83      252.71     45.32 o 
   3   8  13      575.05      528.34     36.21 o 
   4   8  13       45.68       31.68      7.07 o 
   5   8  13      164.29      137.05     10.13 o 
   6   8  13        8.06       18.17      5.07 o 
   7   8  13      177.47      153.77     14.66 o 
   8   8  13      222.88      231.00     33.04 o 
  -3   9  13       12.95       37.29     14.46 o 
  -2   9  13       57.95       54.92     32.89 o 
  -1   9  13        0.91       -2.37      4.64 o 
   0   9  13       43.61       51.45     10.74 o 
   1   9  13      360.18      312.54     37.76 o 
   2   9  13      190.99      203.43     19.09 o 
   3   9  13       81.25       49.58     14.09 o 
   4   9  13       29.43       32.00      7.78 o 
   5   9  13       79.29       49.04     10.64 o 
   6   9  13        2.42        0.30      6.71 o 
   7   9  13      158.33      189.60     38.12 o 
  -2  10  13        1.37        8.38      8.85 o 
  -1  10  13        1.54        0.70      7.82 o 
   0  10  13      126.82      122.44     28.20 o 
   1  10  13      127.04      133.19     27.50 o 
   2  10  13      231.47      192.29     25.94 o 
   3  10  13       45.22       32.21      8.82 o 
   4  10  13        7.48       11.84      6.13 o 
   5  10  13      101.15       73.18     14.60 o 
   6  10  13      310.09      197.60     33.15 o 
  -1  11  13       39.43       41.36     17.05 o 
   1  11  13        3.41       15.82     18.75 o 
   2  11  13       10.46       22.58     11.84 o 
   3  11  13       30.16       33.43      9.89 o 
   4  11  13       46.66       23.30     10.18 o 
   5  11  13        8.18        5.42      8.88 o 
   2  12  13        1.03       10.12     12.02 o 
   3  12  13       12.69       19.55      6.59 o 
  -2  -7  14      234.29      238.68     21.29 o 
  -1  -7  14      106.88       99.38     28.25 o 
   0  -7  14      284.41      282.91     27.36 o 
   1  -7  14       78.78       51.87     11.31 o 
   2  -7  14       27.80       49.71     11.09 o 
   3  -7  14       17.53       37.21      9.93 o 
  -3  -6  14       87.35       86.53     16.76 o 
  -2  -6  14       83.76       65.33     16.86 o 
  -1  -6  14      146.49      145.73     40.65 o 
   0  -6  14      442.20      449.17     35.26 o 
   1  -6  14       68.79       53.05     10.08 o 
   2  -6  14       60.22       49.03     20.47 o 
   3  -6  14       91.82       84.96     13.82 o 
   4  -6  14      447.77      441.74     74.32 o 
  -4  -5  14       16.40        4.94     20.55 o 
  -3  -5  14      343.61      358.15     47.13 o 
  -2  -5  14       54.27       65.55     17.00 o 
  -1  -5  14      560.92      616.02     39.13 o 
   0  -5  14       29.44       31.04      8.30 o 
   1  -5  14       23.44        9.87      7.79 o 
   2  -5  14      156.87      141.61     22.71 o 
   3  -5  14      748.37      779.58     89.33 o 
   4  -5  14       17.16       25.53      8.79 o 
   5  -5  14      164.38      151.79     23.17 o 
  -5  -4  14       57.10       75.68     23.20 o 
  -4  -4  14      401.58      447.00     35.47 o 
  -3  -4  14        2.87        9.38      7.13 o 
  -2  -4  14      305.11      299.22     48.10 o 
  -1  -4  14       27.53       29.69     16.32 o 
   0  -4  14        3.44       24.56      7.19 o 
   1  -4  14       40.86       38.39     10.28 o 
   2  -4  14     1165.54     1212.02     63.53 o 
   3  -4  14       18.18       31.93      6.19 o 
   4  -4  14      763.58      734.22     81.33 o 
   5  -4  14       17.75       18.52     10.41 o 
   6  -4  14        0.77       19.60      7.54 o 
  -5  -3  14      277.95      391.10     67.25 o 
  -4  -3  14      134.45      137.76     32.51 o 
  -3  -3  14      785.62      824.90     59.48 o 
  -2  -3  14       32.81       48.77     11.78 o 
  -1  -3  14      213.82      205.53     13.11 o 
   0  -3  14     1659.74     1681.20     64.98 o 
   1  -3  14      969.74      944.44     68.49 o 
   2  -3  14      333.34      363.16     22.43 o 
   3  -3  14      267.61      299.49     39.59 o 
   4  -3  14      130.89      118.90     18.71 o 
   5  -3  14        4.59       19.49     10.11 o 
   6  -3  14      446.35      476.80     31.07 o 
   7  -3  14      463.65      478.12     43.48 o 
  -5  -2  14        0.56       40.49     23.59 o 
  -4  -2  14      471.25      445.34     34.98 o 
  -3  -2  14       10.07        5.69      4.82 o 
  -2  -2  14       44.37       41.31     10.05 o 
  -1  -2  14      250.58      209.15     15.60 o 
   0  -2  14     2399.15     2333.76    106.57 o 
   1  -2  14     1253.35     1270.27     60.21 o 
   2  -2  14     1027.20     1025.78     55.95 o 
   3  -2  14      461.81      414.11     27.03 o 
   4  -2  14      120.75      105.48     10.05 o 
   5  -2  14      879.73      900.73     31.22 o 
   6  -2  14      103.17      107.12     13.02 o 
   7  -2  14      361.72      372.58     23.92 o 
  -6  -1  14        9.29        3.92     11.60 o 
  -5  -1  14       53.28       52.82     23.44 o 
  -4  -1  14       80.37      104.32     16.22 o 
  -3  -1  14       91.34       99.83     23.71 o 
  -2  -1  14      126.72      118.91     28.07 o 
  -1  -1  14       49.30       50.63      7.65 o 
   0  -1  14      504.20      495.89     17.08 o 
   1  -1  14      702.67      706.95     28.08 o 
   2  -1  14      199.98      177.05     12.58 o 
   3  -1  14      418.28      407.27     38.52 o 
   4  -1  14      371.70      379.15     25.79 o 
   5  -1  14      459.14      439.92     21.39 o 
   6  -1  14      910.56      944.00     38.84 o 
   7  -1  14       99.75       67.15     15.79 o 
   8  -1  14       33.98       49.65     11.48 o 
  -6   0  14      182.38      149.06     35.35 o 
  -5   0  14      135.83      123.73     29.21 o 
  -4   0  14       35.58       40.45     19.22 o 
  -3   0  14       43.60       71.30     12.00 o 
  -2   0  14      141.73      153.56     10.03 o 
  -1   0  14     1309.89     1276.94     27.47 o 
   0   0  14      546.97      525.48     22.91 o 
   1   0  14       51.60       47.99     28.32 o 
   2   0  14      116.96      105.43      8.50 o 
   3   0  14      251.16      244.07     18.97 o 
   4   0  14       19.25       13.95      4.95 o 
   5   0  14     1034.76     1086.72     45.02 o 
   6   0  14      246.87      213.96     14.62 o 
   7   0  14      171.15      178.73     24.40 o 
   8   0  14       27.54       21.18     13.17 o 
  -6   1  14        5.05       22.65     16.17 o 
  -5   1  14        4.41       22.36     16.83 o 
  -4   1  14        1.42        8.35      6.09 o 
  -3   1  14      117.29      112.03     10.18 o 
  -2   1  14      395.40      421.63     23.66 o 
  -1   1  14      188.61      191.55     10.35 o 
   0   1  14      988.25     1012.82     39.36 o 
   1   1  14        4.88       11.66     11.68 o 
   2   1  14      361.58      360.48     30.56 o 
   3   1  14       17.80       19.65      8.19 o 
   4   1  14     1992.21     2055.61     43.40 o 
   5   1  14       34.18       37.06      6.79 o 
   6   1  14      231.51      255.11     14.66 o 
   7   1  14      109.83       96.40     12.11 o 
   8   1  14       35.46       35.65      8.38 o 
  -6   2  14       43.51       20.36     14.94 o 
  -5   2  14        5.23       27.91     12.16 o 
  -4   2  14      162.32      172.98     23.54 o 
  -3   2  14      756.65      732.34     35.15 o 
  -2   2  14       26.16       24.61      5.53 o 
  -1   2  14      856.41      882.65     42.01 o 
   0   2  14        0.37       24.99      8.96 o 
   1   2  14      241.11      281.74     27.15 o 
   2   2  14      192.00      197.85     34.76 o 
   3   2  14      616.83      675.13     29.31 o 
   4   2  14       38.34       50.03     11.75 o 
   5   2  14      406.58      399.81     24.57 o 
   6   2  14       17.11       20.75      7.66 o 
   7   2  14       35.88       34.35     13.80 o 
   8   2  14       95.92       99.04     32.08 o 
   9   2  14      155.75      171.71     23.74 o 
  -6   3  14      112.31      116.36     27.15 o 
  -5   3  14       58.36       51.26     18.70 o 
  -4   3  14      277.40      325.71     35.36 o 
  -3   3  14       45.24       40.52     12.92 o 
  -2   3  14      966.44     1053.57     34.80 o 
  -1   3  14        1.37       22.10     12.57 o 
   0   3  14        1.51       10.97      6.66 o 
   1   3  14        4.56       19.38     13.80 o 
   2   3  14     1557.71     1704.33    103.39 o 
   3   3  14      124.28      115.57     12.03 o 
   4   3  14     1385.03     1340.35     29.14 o 
   5   3  14       14.11       30.07     12.92 o 
   6   3  14       40.40       31.25      6.97 o 
   7   3  14      261.68      259.12     16.84 o 
   8   3  14      499.08      475.00     30.14 o 
   9   3  14      116.93      101.27     16.54 o 
  -5   4  14      190.95      214.75     31.35 o 
  -4   4  14       11.22       43.34     16.78 o 
  -3   4  14      548.12      520.33     38.71 o 
  -2   4  14        1.17        8.17      9.23 o 
  -1   4  14        0.46        9.18      4.72 o 
   0   4  14       42.23       38.82      7.89 o 
   1   4  14      501.67      541.72     23.15 o 
   2   4  14      319.86      342.37     21.86 o 
   3   4  14      440.52      443.15     27.04 o 
   4   4  14       43.95       37.14      5.92 o 
   5   4  14       22.44       32.05      7.11 o 
   6   4  14      236.25      267.25     14.86 o 
   7   4  14      269.24      276.47     17.52 o 
   8   4  14      385.72      362.97     32.83 o 
   9   4  14       77.81       41.24     19.04 o 
  -5   5  14        4.67       15.20      9.07 o 
  -4   5  14      108.14      124.34     21.87 o 
  -3   5  14        9.72       18.44      9.65 o 
  -2   5  14        4.28       16.45      6.59 o 
  -1   5  14       49.46       51.87      9.62 o 
   0   5  14     1043.00     1045.14     36.19 o 
   1   5  14      263.08      270.66     25.58 o 
   2   5  14      758.95      806.95     36.86 o 
   3   5  14       40.65       37.30      5.22 o 
   4   5  14       48.05       43.18      7.58 o 
   5   5  14      375.82      389.61     19.28 o 
   6   5  14      156.54      158.10     15.92 o 
   7   5  14      237.46      234.80     16.79 o 
   8   5  14      120.53      108.68     14.54 o 
  -4   6  14       25.68       35.87     11.66 o 
  -3   6  14        4.09       21.44      6.18 o 
  -2   6  14      149.00      152.68     16.43 o 
  -1   6  14      284.49      252.01     20.77 o 
   0   6  14      313.58      328.40     40.86 o 
   1   6  14      160.39      168.84     14.79 o 
   2   6  14        8.49       20.11      7.33 o 
   3   6  14        1.03       18.92      4.82 o 
   4   6  14      116.96      115.76     12.82 o 
   5   6  14      123.19      120.60     10.43 o 
   6   6  14      463.41      487.26     20.28 o 
   7   6  14       14.07       15.31     15.25 o 
   8   6  14       23.33       25.37     11.19 o 
  -3   7  14       76.94       62.39     17.18 o 
  -2   7  14      104.95      129.26     26.02 o 
  -1   7  14      134.22      140.51     14.37 o 
   0   7  14       92.01      101.97     11.07 o 
   1   7  14       84.57      162.27     25.32 o 
   2   7  14        6.76       13.50     19.10 o 
   3   7  14      381.23      389.12     19.90 o 
   4   7  14       49.13       46.51     13.93 o 
   5   7  14      384.29      389.39     18.79 o 
   6   7  14       26.43        9.09      5.70 o 
   7   7  14       34.22       26.04      6.12 o 
   8   7  14        6.61       19.64      8.42 o 
  -2   8  14      729.07      731.33     55.92 o 
  -1   8  14      290.83      237.48     52.49 o 
   0   8  14       71.92       77.35     23.11 o 
   1   8  14       42.23       60.29     17.85 o 
   2   8  14      404.33      351.00     53.58 o 
   3   8  14       10.08       21.98      7.77 o 
   4   8  14      798.74      697.66     80.63 o 
   5   8  14       14.53       25.38     11.59 o 
   7   8  14      110.55       98.32     27.37 o 
  -3   9  14      162.52      140.04     31.11 o 
  -2   9  14       74.91       99.30     23.86 o 
  -1   9  14       25.86       40.14     16.59 o 
   0   9  14        3.98       20.78      6.78 o 
   1   9  14       33.44       29.00     14.26 o 
   2   9  14       75.21       72.50     25.38 o 
   3   9  14      226.77      220.61     45.86 o 
   4   9  14        6.61       20.23      8.94 o 
   5   9  14      152.78      108.76     27.26 o 
   6   9  14       32.72       42.01     15.85 o 
   7   9  14       49.48       39.69     18.10 o 
  -2  10  14       41.13       36.10     13.15 o 
  -1  10  14        1.74       44.73     18.81 o 
   0  10  14       55.12       72.53     23.69 o 
   1  10  14        9.91       21.62     10.95 o 
   2  10  14      301.72      237.94     52.70 o 
   3  10  14       66.81       64.42     19.15 o 
   4  10  14      116.36       47.95     16.59 o 
   5  10  14        7.35       17.79     14.10 o 
   6  10  14       23.38       15.68      6.61 o 
   0  11  14       20.29       34.08     18.94 o 
   2  11  14       11.61       25.75     11.78 o 
   3  11  14       30.96       58.16     23.04 o 
   4  11  14        0.47       -4.16     10.40 o 
   5  11  14        6.32       17.17      7.65 o 
  -2  -6  15        7.67       21.11     14.80 o 
  -1  -6  15       42.18       29.02     17.21 o 
   0  -6  15      370.83      380.22     44.53 o 
   1  -6  15        4.38       13.24     19.04 o 
   2  -6  15      198.53      218.30     26.87 o 
   3  -6  15       30.36       16.69     17.91 o 
  -3  -5  15       80.98       77.92     27.08 o 
  -2  -5  15       21.27       68.18     26.01 o 
  -1  -5  15      299.07      246.79     40.43 o 
   0  -5  15      288.21      257.85     27.24 o 
   1  -5  15      216.16      203.36     35.08 o 
   2  -5  15       12.63       30.88     11.73 o 
   3  -5  15        8.94       12.48      6.40 o 
   4  -5  15      206.65      196.09     28.71 o 
   5  -5  15      137.29      134.19     23.25 o 
  -4  -4  15       41.78       50.60     20.93 o 
  -3  -4  15       23.15       33.54     25.75 o 
  -2  -4  15      394.74      474.80     56.25 o 
  -1  -4  15      238.58      261.62     35.94 o 
   0  -4  15      187.06      206.07     36.64 o 
   1  -4  15       20.29       14.49      6.09 o 
   2  -4  15       47.74       62.16     35.47 o 
   3  -4  15      377.18      345.39     42.01 o 
   4  -4  15      180.24      170.03     31.14 o 
   5  -4  15      355.17      398.67     43.81 o 
   6  -4  15      155.85      184.48     32.14 o 
  -4  -3  15       29.94      122.65     35.96 o 
  -3  -3  15      230.53      216.46     73.14 o 
  -2  -3  15      609.24      784.36     60.42 o 
  -1  -3  15       21.09       36.56     10.13 o 
   0  -3  15      333.04      350.08     20.25 o 
   1  -3  15        5.23        8.75      3.44 o 
   2  -3  15      537.92      568.87     50.94 o 
   3  -3  15       20.17       26.91     10.39 o 
   4  -3  15      871.84      845.60     40.25 o 
   5  -3  15      112.01      110.37     14.61 o 
   6  -3  15        6.91        6.57     10.00 o 
  -5  -2  15       12.17       26.93     16.65 o 
  -4  -2  15      209.93      252.99     41.43 o 
  -2  -2  15       49.56       94.41     22.44 o 
  -1  -2  15     1500.01     1519.15    100.91 o 
   0  -2  15      189.61      207.58     17.13 o 
   1  -2  15      286.40      276.81     27.71 o 
   2  -2  15      117.51      101.37     22.46 o 
   3  -2  15     2302.35     2464.61    109.34 o 
   4  -2  15       95.30       45.84     16.57 o 
   5  -2  15      149.28      128.90     17.99 o 
   6  -2  15       42.47       63.80     14.99 o 
   7  -2  15       94.38      101.23     20.54 o 
  -5  -1  15       15.03       37.11     20.67 o 
  -4  -1  15      612.16      653.48     71.87 o 
  -3  -1  15       52.45       46.31     15.75 o 
  -2  -1  15      207.80      213.40     29.40 o 
  -1  -1  15      199.71      180.29     14.34 o 
   0  -1  15      537.72      545.24     51.02 o 
   1  -1  15       96.32       84.11     13.47 o 
   2  -1  15     1380.69     1403.53     40.53 o 
   3  -1  15       26.36       41.87     13.62 o 
   4  -1  15        5.40       14.82      7.28 o 
   5  -1  15      142.60      136.78     11.13 o 
   6  -1  15      224.83      264.10     31.61 o 
   7  -1  15      379.37      370.07     48.51 o 
  -5   0  15      240.34      193.63     39.57 o 
  -4   0  15        6.47       27.79     19.21 o 
  -3   0  15      242.54      221.43     29.00 o 
  -2   0  15       25.68       18.63      6.69 o 
  -1   0  15      474.83      466.11     23.10 o 
   0   0  15      305.28      337.07     33.75 o 
   1   0  15     1752.77     1847.17     61.76 o 
   2   0  15       47.64       48.39     19.68 o 
   3   0  15      592.39      579.29     51.39 o 
   4   0  15       91.81      110.07     15.37 o 
   5   0  15      261.63      252.18     15.76 o 
   6   0  15      137.01      167.90     21.77 o 
   7   0  15      487.38      446.09     37.01 o 
   8   0  15       78.20       90.20     16.78 o 
  -5   1  15       45.06       56.25     19.73 o 
  -4   1  15      113.71      144.97     25.82 o 
  -3   1  15       23.36       -4.82     12.20 o 
  -2   1  15       93.69       75.51     13.68 o 
  -1   1  15      267.79      264.42     19.48 o 
   0   1  15     1040.36     1112.17     31.85 o 
   1   1  15      145.78      131.19     13.12 o 
   2   1  15      203.90      237.42     34.99 o 
   3   1  15      150.91      124.56     14.55 o 
   4   1  15      355.27      371.02     25.52 o 
   5   1  15      537.86      496.51     33.39 o 
   6   1  15       47.35       53.37     20.49 o 
   7   1  15      491.54      499.58     40.63 o 
   8   1  15      169.95      134.91     19.99 o 
  -5   2  15      146.09      137.62     33.70 o 
  -4   2  15       38.76       53.65     17.15 o 
  -3   2  15       32.91       16.65     11.80 o 
  -2   2  15       83.91       80.67     19.72 o 
  -1   2  15     1105.88     1060.54     32.34 o 
   0   2  15      341.31      341.69     64.25 o 
   1   2  15        5.36       14.47     11.22 o 
   2   2  15        7.03       25.54     10.17 o 
   3   2  15        1.69       12.55      8.07 o 
   4   2  15     1052.13     1082.49     44.12 o 
   5   2  15       66.89      101.02     14.10 o 
   6   2  15      424.65      387.39     47.17 o 
   7   2  15       93.76       92.08     19.10 o 
   8   2  15        4.99       19.98      9.14 o 
  -5   3  15       29.23       22.07     10.35 o 
  -4   3  15      126.31       90.71     31.79 o 
  -3   3  15      123.05      152.59     20.02 o 
  -2   3  15      237.51      214.79     19.34 o 
  -1   3  15      408.08      429.36     28.63 o 
   0   3  15      720.19      726.96     60.60 o 
   1   3  15        0.28        3.90      9.10 o 
   2   3  15      105.85      123.58     12.96 o 
   3   3  15     1733.00     1831.76     48.77 o 
   4   3  15      453.37      494.28     25.39 o 
   5   3  15     1497.13     1586.31     72.05 o 
   6   3  15        7.17        2.43     15.64 o 
   7   3  15       26.84       44.29     11.17 o 
   8   3  15        0.39       14.66      9.04 o 
  -5   4  15       88.23       94.44     27.05 o 
  -4   4  15        3.65       27.80     16.44 o 
  -3   4  15      112.73      110.75     24.28 o 
  -2   4  15      237.97      239.54     33.05 o 
  -1   4  15       16.35       20.08      6.37 o 
   0   4  15        0.22       23.07      7.99 o 
   1   4  15       34.96       40.99      7.89 o 
   2   4  15       55.50       45.72     10.64 o 
   3   4  15      242.77      288.39     22.83 o 
   4   4  15      166.07      148.61     14.77 o 
   5   4  15       65.83       75.47     16.46 o 
   6   4  15      369.49      381.81     22.66 o 
   7   4  15        7.74        6.67      6.94 o 
   8   4  15      243.62      232.90     18.64 o 
  -5   5  15       29.72       13.26      7.73 o 
  -4   5  15       95.30       88.17     20.28 o 
  -3   5  15      253.77      293.29     31.42 o 
  -2   5  15      133.86      137.06     14.37 o 
  -1   5  15       18.81       39.51      9.32 o 
   0   5  15       24.81       36.93      7.62 o 
   1   5  15      890.75      875.61     43.42 o 
   2   5  15       45.60       27.65     17.35 o 
   3   5  15     1138.14     1239.36     91.77 o 
   4   5  15       50.87       55.05     14.76 o 
   5   5  15       17.27       16.94      7.31 o 
   6   5  15       91.50       63.76     13.25 o 
   7   5  15      204.71      261.41     35.02 o 
   8   5  15       15.03        4.60     10.14 o 
  -4   6  15      110.56       62.76     11.65 o 
  -3   6  15        0.47       20.28      7.90 o 
  -2   6  15       16.23       20.46      5.91 o 
  -1   6  15        2.18       13.52      6.21 o 
   0   6  15      156.83      160.59     14.69 o 
   1   6  15       30.11       57.87     14.36 o 
   2   6  15      350.80      357.49     26.03 o 
   3   6  15        5.20       26.23      8.55 o 
   4   6  15       65.88       59.68     12.52 o 
   5   6  15        3.66        7.76      6.72 o 
   6   6  15      126.39      120.64     16.97 o 
   7   6  15       99.39       79.29     22.78 o 
   8   6  15      294.04      324.15     38.32 o 
  -3   7  15        6.31        0.25      6.21 o 
  -2   7  15        3.93       22.15     13.96 o 
  -1   7  15      929.82      868.92     91.75 o 
   0   7  15       47.11       54.77     11.09 o 
   1   7  15      610.53      638.78     36.56 o 
   2   7  15        0.41       24.33     21.72 o 
   3   7  15       12.96       20.59      7.14 o 
   4   7  15        3.27        6.75     13.87 o 
   5   7  15      126.87      124.87     18.57 o 
   6   7  15      175.63      188.81     27.56 o 
   7   7  15      560.81      487.53     63.82 o 
   8   7  15       25.19       28.74     18.62 o 
  -3   8  15        6.06       13.48      9.90 o 
  -1   8  15      342.41      263.07     58.07 o 
   0   8  15      470.70      404.84    128.92 o 
   1   8  15       57.37       60.55     20.14 o 
   2   8  15       16.71       39.54     14.33 o 
   3   8  15       64.07       66.03     19.83 o 
   4   8  15      245.54      266.24     50.93 o 
   5   8  15      113.65      120.87     21.99 o 
   6   8  15       29.01       25.15     10.75 o 
   7   8  15        5.44       25.17     10.04 o 
  -2   9  15        8.39        4.82      7.79 o 
  -1   9  15       29.48       58.61     21.06 o 
   0   9  15        4.18       -4.29     10.39 o 
   1   9  15       73.80       59.73     18.07 o 
   2   9  15       14.89       43.19     15.05 o 
   3   9  15       18.75       26.77     10.99 o 
   4   9  15       44.74       74.39     20.67 o 
   5   9  15      165.40      100.32     31.49 o 
   0  10  15        2.72       18.45     12.19 o 
   1  10  15        6.08        7.13      7.55 o 
   2  10  15       14.49       38.31     12.87 o 
   3  10  15       46.07       37.83     14.76 o 
   4  10  15       14.97       28.92     14.28 o 
   5  10  15       85.57       42.39     14.45 o 
   6  10  15        7.96       43.69     14.64 o 
   1  11  15       11.85       11.98     11.17 o 
   2  11  15       78.73       47.11     20.62 o 
   3  11  15        2.82       45.45     19.08 o 
   4  11  15       76.65       74.26     25.40 o 
   0  -6  16        4.56       -3.91     13.37 o 
   1  -6  16      468.78      470.65     54.48 o 
   2  -6  16       10.12       12.20     12.88 o 
  -2  -5  16        2.40       16.72     14.91 o 
  -1  -5  16        2.03       16.92     17.38 o 
   0  -5  16      242.79      222.45     22.89 o 
   1  -5  16        3.95       15.51     10.10 o 
   2  -5  16      800.63      929.45    152.94 o 
   3  -5  16        0.43       17.49      9.13 o 
   4  -5  16       12.80       12.43      8.84 o 
  -3  -4  16       32.26       42.87     19.33 o 
  -2  -4  16        0.09       50.47     28.76 o 
  -1  -4  16      631.82      710.95     79.09 o 
   0  -4  16        0.89       16.31     22.58 o 
   1  -4  16      225.14      278.04     30.74 o 
   2  -4  16       40.69       27.04      9.33 o 
   3  -4  16       11.31       34.85     10.46 o 
   4  -4  16      184.94      214.58     24.41 o 
   5  -4  16      294.18      317.11     25.54 o 
  -4  -3  16        1.73       43.57     24.56 o 
  -3  -3  16       22.88       38.73     21.16 o 
  -2  -3  16      189.46      169.80     38.22 o 
  -1  -3  16        0.56       26.69     17.38 o 
   0  -3  16      784.27      844.42     79.84 o 
   1  -3  16        0.77       25.37     10.53 o 
   2  -3  16       65.15       73.33     16.87 o 
   3  -3  16       39.86       31.68     10.57 o 
   4  -3  16      214.69      252.13     30.70 o 
   5  -3  16      225.13      284.24     31.09 o 
   6  -3  16      288.89      306.62     25.63 o 
  -4  -2  16        5.07       26.79     15.70 o 
  -3  -2  16      296.21      319.49     48.43 o 
  -1  -2  16      305.25      335.77     48.82 o 
   0  -2  16       96.01       67.61     23.37 o 
   1  -2  16       25.23       23.30      7.97 o 
   2  -2  16      169.35      144.87     15.03 o 
   3  -2  16      197.85      242.63     58.35 o 
   4  -2  16      122.37      103.72     15.49 o 
   5  -2  16      441.96      494.43     40.44 o 
   6  -2  16       64.30       84.24     17.29 o 
  -4  -1  16      389.82      336.31    132.00 o 
  -2  -1  16      376.74      338.69     38.20 o 
  -1  -1  16       14.88       23.83     19.45 o 
   0  -1  16       30.35       44.97     10.57 o 
   1  -1  16        2.69        8.33      9.11 o 
   2  -1  16      369.48      378.22     38.27 o 
   3  -1  16      490.49      488.38     54.82 o 
   4  -1  16      100.40       94.56     14.12 o 
   5  -1  16      164.11      176.64     31.34 o 
   6  -1  16       65.66       41.74     11.63 o 
   7  -1  16       57.11       53.76     24.81 o 
  -5   0  16      149.15      163.98     38.40 o 
  -4   0  16        2.74       19.68     13.15 o 
  -3   0  16      402.00      388.38     46.97 o 
  -2   0  16      462.96      469.30     37.17 o 
  -1   0  16        0.96       11.95     14.10 o 
   0   0  16        9.33       10.38      9.60 o 
   1   0  16      166.57      189.31     15.64 o 
   2   0  16     1118.95     1155.75     54.89 o 
   3   0  16      125.02      112.22     12.34 o 
   4   0  16      261.36      284.57     21.75 o 
   5   0  16       88.01       70.36     14.17 o 
   6   0  16      102.24       97.00     15.15 o 
   7   0  16       49.64       35.86     20.27 o 
  -5   1  16      172.69      204.20     31.83 o 
  -4   1  16      192.83      189.67     42.22 o 
  -3   1  16      139.30      183.27     22.97 o 
  -2   1  16       58.97       91.94     16.35 o 
  -1   1  16       10.21       22.69      9.66 o 
   0   1  16      127.02      124.91     21.08 o 
   1   1  16      793.41      866.36     56.65 o 
   2   1  16      574.60      637.56     30.37 o 
   3   1  16      839.15      916.05     44.17 o 
   4   1  16       12.02       22.62     10.63 o 
   5   1  16       87.68       64.38     14.28 o 
   6   1  16      105.06      117.12     42.71 o 
   7   1  16      758.57      872.44     62.56 o 
   8   1  16       37.12       60.35     16.23 o 
  -5   2  16       15.79       35.84     16.20 o 
  -4   2  16      165.77      210.31     69.66 o 
  -3   2  16       47.25       54.52     19.82 o 
  -2   2  16      110.40       91.25     13.55 o 
  -1   2  16       57.27       34.88      9.46 o 
   0   2  16      585.76      664.29     27.91 o 
   1   2  16      114.03       92.46     12.92 o 
   2   2  16     1244.08     1288.18     37.16 o 
   3   2  16      126.31      170.66     16.06 o 
   4   2  16      105.97       96.13     17.91 o 
   5   2  16      276.53      268.65     28.35 o 
   6   2  16      955.69     1004.98     51.54 o 
   7   2  16        5.83        7.68     26.56 o 
   8   2  16      189.98      181.41     23.29 o 
  -5   3  16      317.34      326.72     39.42 o 
  -4   3  16        6.77       33.03     13.66 o 
  -3   3  16        9.85       26.15     12.19 o 
  -2   3  16       14.51       17.59      9.64 o 
  -1   3  16     1152.58     1166.45     64.30 o 
   0   3  16        0.42       11.27      5.98 o 
   1   3  16      360.29      383.08     27.07 o 
   2   3  16       90.34       71.44     11.64 o 
   3   3  16       17.15       17.51     16.00 o 
   4   3  16       44.52       57.21     12.33 o 
   5   3  16      192.69      223.15     26.32 o 
   6   3  16        4.99       13.63      7.86 o 
   7   3  16      320.21      329.94     34.48 o 
   8   3  16        5.34       36.10     35.42 o 
  -4   4  16       37.11       38.30     18.39 o 
  -3   4  16        6.41       13.31      8.88 o 
  -2   4  16      197.02      184.40     21.19 o 
  -1   4  16       13.57       17.74      6.95 o 
   0   4  16      260.00      290.76     22.37 o 
   1   4  16       31.32       23.67     10.35 o 
   2   4  16       50.91       66.81     11.49 o 
   3   4  16      186.45      217.65     18.70 o 
   4   4  16      186.76      155.98     14.00 o 
   5   4  16      288.85      296.51     19.13 o 
   6   4  16       29.13       22.31     15.03 o 
   7   4  16       31.36       25.43      8.65 o 
   8   4  16        9.23        9.59      7.63 o 
  -4   5  16       35.79       20.60     13.05 o 
  -3   5  16      340.45      354.14     50.07 o 
  -2   5  16       70.11       61.62     16.53 o 
  -1   5  16      452.53      459.20     55.27 o 
   0   5  16       27.55       41.27     10.62 o 
   1   5  16        2.36       20.78      7.99 o 
   2   5  16      119.20      140.99     14.54 o 
   3   5  16      417.94      435.89     26.61 o 
   4   5  16      817.21      900.61     42.72 o 
   5   5  16      171.35      177.44     15.99 o 
   6   5  16      119.36      126.12     23.00 o 
   7   5  16       92.36       98.89     18.12 o 
   8   5  16      199.18      233.00     52.58 o 
  -3   6  16        0.82        2.01      6.04 o 
  -2   6  16       88.31       69.74     14.66 o 
  -1   6  16       45.49       27.64     10.16 o 
   0   6  16       14.42       15.07      4.48 o 
   1   6  16        2.61        8.26      5.07 o 
   2   6  16      121.16      153.82     15.74 o 
   3   6  16      363.53      357.19     24.66 o 
   4   6  16      234.18      268.55     16.94 o 
   5   6  16       62.86       62.60     14.06 o 
   6   6  16       85.46       61.81     12.99 o 
   7   6  16      182.28      170.66     18.24 o 
   8   6  16        9.19       20.11     11.76 o 
  -2   7  16       84.92       88.39     30.92 o 
  -1   7  16       19.09       58.90     44.78 o 
   0   7  16       22.90       34.03     14.88 o 
   1   7  16       34.65       20.98      5.45 o 
   2   7  16      345.56      350.61     22.47 o 
   3   7  16       56.48       39.68      8.47 o 
   4   7  16      272.87      288.39     36.84 o 
   5   7  16        7.32       13.15      5.81 o 
   6   7  16       38.73       32.23      8.71 o 
   7   7  16       66.77       20.27      7.81 o 
  -3   8  16        3.80        1.11      5.41 o 
  -2   8  16        0.37       22.22     10.87 o 
   0   8  16       58.23       34.69     14.07 o 
   1   8  16      147.25      127.70     38.33 o 
   2   8  16       56.96       57.76     20.31 o 
   3   8  16      194.05      223.52     33.40 o 
   4   8  16       50.30       23.84     10.43 o 
   5   8  16       16.63       19.09      8.32 o 
   6   8  16       13.02       11.89      8.94 o 
   7   8  16      179.39      112.41     41.11 o 
  -2   9  16        7.75       18.47     10.50 o 
  -1   9  16        0.23        8.94     10.48 o 
   0   9  16      685.40      470.18    103.45 o 
   1   9  16       15.11       -8.75     10.20 o 
   2   9  16       80.90       57.51     19.39 o 
   3   9  16        0.05       20.53      9.57 o 
   4   9  16       84.08       47.53     15.68 o 
   5   9  16       37.17       26.79     11.56 o 
   6   9  16      259.70      250.57     48.49 o 
   0  10  16        9.17        1.85     10.22 o 
   2  10  16        3.79       15.90      9.64 o 
   3  10  16       21.60       14.58      9.74 o 
   4  10  16        0.98       11.30     10.14 o 
   5  10  16      106.56       92.36     26.44 o 
   0  -5  17        0.12       -8.06     13.31 o 
   1  -5  17        2.08       12.21      7.41 o 
   2  -5  17       87.67      127.13     22.43 o 
  -2  -4  17       17.41       56.87     25.55 o 
  -1  -4  17       65.07       77.29     27.13 o 
   0  -4  17       95.16       89.10     32.12 o 
   1  -4  17      201.15      220.34     23.15 o 
   2  -4  17      279.38      306.57     53.84 o 
   3  -4  17       72.81      101.36     22.34 o 
   4  -4  17        7.67       22.11      9.14 o 
  -3  -3  17      161.14      194.59     29.74 o 
  -2  -3  17        0.48       63.46     30.13 o 
  -1  -3  17       53.96      107.70     33.12 o 
   0  -3  17      190.77      163.25     24.11 o 
   1  -3  17      377.73      426.52     42.76 o 
   2  -3  17        6.92        8.52     10.40 o 
   3  -3  17      259.99      282.13     41.07 o 
   4  -3  17        0.86        3.66      9.12 o 
   5  -3  17      128.29       86.18     18.78 o 
  -3  -2  17        9.39       14.44     14.12 o 
  -2  -2  17       70.03       84.58     28.54 o 
  -1  -2  17      361.59      304.17     43.47 o 
   0  -2  17      210.74      202.00     18.52 o 
   1  -2  17       27.43       28.16     19.72 o 
   2  -2  17       62.92       42.12     12.94 o 
   3  -2  17       10.16       -3.53      8.97 o 
   4  -2  17       91.08      138.97     23.15 o 
   5  -2  17       18.82       49.98     17.21 o 
   6  -2  17      322.98      366.38     30.42 o 
  -4  -1  17        2.17        9.09     12.40 o 
  -3  -1  17       28.28       21.67     14.21 o 
  -2  -1  17       24.05       54.42     26.67 o 
  -1  -1  17      203.34      184.59     26.12 o 
   0  -1  17       52.42       36.59     24.37 o 
   1  -1  17      302.64      283.45     37.14 o 
   2  -1  17       50.58       39.20     15.61 o 
   3  -1  17       16.06       38.39     14.63 o 
   4  -1  17        5.68       13.52      9.10 o 
   5  -1  17      356.72      406.49    123.90 o 
   6  -1  17       92.96       64.44     14.23 o 
  -4   0  17      114.62      152.90     36.11 o 
  -3   0  17       11.11       24.17     17.62 o 
  -2   0  17     1144.05     1143.49    358.66 o 
  -1   0  17       14.56       11.30      9.10 o 
   0   0  17        5.01       14.52      6.70 o 
   1   0  17       12.90       14.14      6.51 o 
   2   0  17      429.30      461.97     26.93 o 
   3   0  17      177.73      165.48     16.01 o 
   4   0  17      338.10      366.79     29.05 o 
   5   0  17       32.77       11.02     25.63 o 
   6   0  17      211.70      190.62     46.20 o 
   7   0  17        1.00       23.28     10.42 o 
  -4   1  17       70.84       53.02     18.76 o 
  -3   1  17      339.27      378.13     46.37 o 
  -2   1  17       34.85       23.38     13.82 o 
  -1   1  17      175.82      159.75     17.83 o 
   0   1  17        3.72        5.15     12.04 o 
   1   1  17      176.08      217.08     38.77 o 
   2   1  17       30.27       22.25     24.45 o 
   3   1  17      138.07      146.63     15.55 o 
   4   1  17      300.07      317.92     20.83 o 
   5   1  17      344.11      371.44     29.73 o 
   6   1  17       41.34       25.22     28.95 o 
   7   1  17       22.43       25.35     34.50 o 
  -4   2  17      332.78      344.94     56.76 o 
  -3   2  17        1.71       23.07     12.45 o 
  -2   2  17      173.05      229.80     28.77 o 
  -1   2  17       15.76        7.35      6.64 o 
   0   2  17        0.86       12.93      7.20 o 
   1   2  17       84.45       81.63     15.26 o 
   2   2  17      896.82      990.49     71.01 o 
   3   2  17      215.30      272.06     20.87 o 
   4   2  17       71.86      100.98     15.18 o 
   5   2  17       24.07       31.63     20.58 o 
   6   2  17       96.55       86.97     30.15 o 
   7   2  17      431.98      503.07     56.98 o 
  -3   3  17      343.60      290.95     43.35 o 
  -2   3  17        2.37        7.23      9.84 o 
  -1   3  17       39.24       22.92     10.42 o 
   0   3  17       71.57       72.94     11.01 o 
   1   3  17      114.57      125.02     12.78 o 
   2   3  17      427.85      500.34     30.31 o 
   3   3  17      229.08      259.73     19.10 o 
   4   3  17       51.17       29.80     13.57 o 
   5   3  17      426.25      422.22     31.46 o 
   6   3  17      421.05      486.56     31.19 o 
   7   3  17       35.78       28.69     10.66 o 
  -4   4  17       46.55       48.80     17.56 o 
  -3   4  17       44.03       47.90     18.55 o 
  -2   4  17       16.05       19.16      6.16 o 
  -1   4  17      230.59      197.90     20.22 o 
   0   4  17      100.87      129.25     40.01 o 
   1   4  17     1076.47     1072.88     58.40 o 
   2   4  17      287.69      332.22     22.49 o 
   3   4  17       37.78       51.36     14.96 o 
   4   4  17       24.81       42.06     11.07 o 
   5   4  17     1182.79     1264.44     86.01 o 
   6   4  17      145.67      209.74     20.89 o 
   7   4  17      468.00      498.91     38.95 o 
  -4   5  17       38.40       59.82     19.44 o 
  -3   5  17       14.32        1.40      7.36 o 
  -2   5  17      210.14      150.73     19.13 o 
  -1   5  17      122.28      112.64     21.63 o 
   0   5  17      600.09      589.72     40.11 o 
   1   5  17      143.39      136.16     18.85 o 
   2   5  17       69.53       55.46     11.31 o 
   3   5  17       41.92       53.75     13.43 o 
   4   5  17      302.91      344.73     20.37 o 
   5   5  17      184.94      184.65     23.56 o 
   6   5  17      419.99      391.51     69.44 o 
   7   5  17       12.89       16.75      8.60 o 
  -2   6  17       39.26       34.87      8.85 o 
  -1   6  17      295.82      279.14     28.87 o 
   0   6  17        9.24       42.63      9.77 o 
   1   6  17       65.42       84.68     19.17 o 
   2   6  17        9.92       15.04     19.76 o 
   3   6  17      299.68      370.04     36.68 o 
   4   6  17       34.69       22.78     13.36 o 
   5   6  17      687.97      780.19     42.47 o 
   6   6  17        2.28        8.98      6.75 o 
   7   6  17        3.97       13.59      7.80 o 
  -2   7  17      223.58      275.15     46.73 o 
  -1   7  17        0.06       23.61     11.75 o 
   0   7  17      119.37      100.31     27.17 o 
   1   7  17        0.09        6.80      8.02 o 
   2   7  17      157.21      126.44     30.84 o 
   3   7  17      110.46      109.64     18.49 o 
   4   7  17      306.92      245.48     23.34 o 
   5   7  17        0.56       14.32      6.37 o 
   6   7  17        7.49       15.70      7.80 o 
   7   7  17        0.12        8.49      5.21 o 
  -2   8  17        0.08       11.13      8.18 o 
   0   8  17        3.51       21.90     10.49 o 
   1   8  17       27.01       47.59     17.51 o 
   2   8  17       15.34        6.05      8.25 o 
   3   8  17      432.78      396.70     71.53 o 
   4   8  17       49.40       30.20     11.98 o 
   5   8  17      108.84      112.97     29.30 o 
   6   8  17       21.78       30.96     15.76 o 
  -1   9  17        0.89       -1.15      9.17 o 
   0   9  17        0.46       -4.02      9.82 o 
   1   9  17        5.18        8.01      9.14 o 
   2   9  17       36.87       60.37     21.51 o 
   3   9  17       74.86       64.48     23.47 o 
   4   9  17      115.84       52.23     19.13 o 
   5   9  17       12.44       15.59      9.04 o 
   1  10  17        1.77       -1.82     10.83 o 
   2  10  17       80.74       65.01     22.90 o 
   3  10  17       13.53       -4.15     11.65 o 
   4  10  17        4.16       35.97     14.73 o 
   0  -4  18       25.95       37.18     18.27 o 
   1  -4  18       65.44       50.01     42.95 o 
   2  -4  18      209.93      233.94     20.45 o 
   3  -4  18       10.63       27.59     20.88 o 
  -2  -3  18        1.77       41.75     24.76 o 
  -1  -3  18       55.41      115.55     26.21 o 
   0  -3  18        0.14       26.67     26.84 o 
   1  -3  18      193.62      234.43     25.59 o 
   2  -3  18      120.56      119.95     22.12 o 
   3  -3  18      388.68      413.77     47.85 o 
   4  -3  18       17.41       35.34     34.06 o 
  -2  -2  18        1.92       18.54     14.53 o 
  -1  -2  18       77.48       71.77     35.35 o 
   0  -2  18       86.69       84.97     28.25 o 
   1  -2  18      154.23      162.61     25.05 o 
   2  -2  18      482.49      516.98     55.05 o 
   3  -2  18       10.14       15.22     13.43 o 
   4  -2  18      185.01      176.59     21.11 o 
   5  -2  18       47.63       43.40     14.32 o 
  -3  -1  18      102.42      136.21     33.90 o 
  -2  -1  18        7.64        8.68     12.95 o 
  -1  -1  18      389.96      361.81    117.76 o 
   0  -1  18      761.70      789.71     49.00 o 
   1  -1  18      351.27      390.03     28.62 o 
   2  -1  18      140.46      118.66     15.93 o 
   3  -1  18        1.72       18.59     12.55 o 
   4  -1  18      240.91      234.98     46.46 o 
   5  -1  18       69.57       68.24     22.75 o 
   6  -1  18      495.29      562.70     49.94 o 
  -3   0  18        2.46       18.66     12.64 o 
  -2   0  18      208.28      220.00     34.46 o 
  -1   0  18        4.03       13.92     13.09 o 
   0   0  18      826.20      839.17     45.24 o 
   1   0  18      565.33      572.68     36.19 o 
   2   0  18      131.39      143.94     20.05 o 
   3   0  18       20.21       34.56     16.38 o 
   4   0  18      138.93      114.92     21.84 o 
   5   0  18      817.28      918.58     86.22 o 
   6   0  18       49.04       39.13     22.88 o 
  -3   1  18        8.93        6.02     10.76 o 
  -2   1  18      102.88       72.62     22.82 o 
  -1   1  18       38.64       32.48     14.45 o 
   0   1  18      126.26      166.48     68.77 o 
   1   1  18       78.67       57.94     12.54 o 
   2   1  18        0.31        5.92      7.81 o 
   3   1  18       61.40       67.23     16.66 o 
   4   1  18      308.31      311.54     31.24 o 
   5   1  18      158.79      153.32     25.42 o 
   6   1  18      264.22      261.61     26.57 o 
   7   1  18       55.93       83.82     18.81 o 
  -3   2  18      234.17      234.03     41.75 o 
  -2   2  18        2.57        3.85     10.40 o 
  -1   2  18      350.90      317.28     68.58 o 
   0   2  18        5.21       19.93      7.08 o 
   1   2  18       55.85       49.86     11.33 o 
   2   2  18        3.85       -1.97     19.15 o 
   3   2  18      449.76      510.99     27.65 o 
   4   2  18        0.11       26.83     11.20 o 
   5   2  18      370.50      334.37     28.93 o 
   6   2  18       27.43       26.37     13.58 o 
   7   2  18        6.84       17.77     11.77 o 
  -3   3  18       40.92       32.12     13.84 o 
  -2   3  18      128.20      131.42     27.76 o 
  -1   3  18       17.09       18.30      6.00 o 
   0   3  18       11.09       22.73     13.62 o 
   1   3  18        0.29       18.19      8.17 o 
   2   3  18      454.96      495.33     33.02 o 
   3   3  18       91.72       81.57     27.55 o 
   4   3  18      489.44      544.34     31.61 o 
   5   3  18       51.34       75.98     14.99 o 
   6   3  18        0.05       30.11     10.87 o 
   7   3  18       78.16       54.54     26.80 o 
  -3   4  18      152.28      194.30     38.72 o 
  -2   4  18       32.03       68.26     21.40 o 
  -1   4  18       23.12       16.88     12.95 o 
   0   4  18        1.69       28.92      8.73 o 
   1   4  18      327.57      325.03     28.03 o 
   2   4  18       24.71       28.26     10.53 o 
   3   4  18       99.67      117.92     28.97 o 
   4   4  18       52.65       84.79     15.71 o 
   5   4  18        4.67       20.03     10.07 o 
   6   4  18       17.93       27.08     17.64 o 
   7   4  18      113.88       92.71     20.59 o 
  -3   5  18        1.35        9.94      7.37 o 
  -2   5  18       59.03       70.57     22.83 o 
  -1   5  18        0.10        6.19      9.53 o 
   0   5  18       28.12       32.45      9.79 o 
   1   5  18       50.33       47.19     18.58 o 
   2   5  18      248.70      261.38     24.38 o 
   3   5  18       21.38        6.83      5.96 o 
   4   5  18      109.44       66.51     19.57 o 
   5   5  18       40.01       52.58     13.79 o 
   6   5  18        3.97       14.55      9.16 o 
   7   5  18      187.81      198.06     36.10 o 
  -1   6  18       65.11       92.03     20.84 o 
   0   6  18       76.61       70.12     13.78 o 
   1   6  18      174.51      163.13     20.17 o 
   2   6  18       86.97      101.04     14.69 o 
   3   6  18       22.87       11.22      6.40 o 
   4   6  18       15.87       29.79     12.02 o 
   5   6  18       75.99       97.41     48.97 o 
   6   6  18      182.52      178.71     25.73 o 
   7   6  18       40.30       20.66      8.40 o 
   0   7  18       98.27       51.63     15.87 o 
   1   7  18       72.18       65.34     20.15 o 
   2   7  18       18.54       21.58      9.44 o 
   3   7  18       35.21       72.26     24.73 o 
   4   7  18       43.33       25.05     11.14 o 
   5   7  18      212.66      192.06     23.36 o 
   6   7  18       31.77       31.42     10.27 o 
  -1   8  18       74.52       56.10     18.95 o 
   0   8  18       63.94       48.31     18.69 o 
   1   8  18        9.37       -3.17     10.68 o 
   2   8  18       45.49       59.69     22.35 o 
   3   8  18        7.76        6.06      6.35 o 
   5   8  18       24.44       22.33     10.59 o 
   6   8  18       52.52        9.55      9.19 o 
   1   9  18        1.96       -9.69      9.69 o 
   2   9  18        2.81       -2.12     11.71 o 
   3   9  18      191.91      158.70     47.19 o 
   4   9  18        0.38       18.28      8.75 o 
   0  -3  19      111.68       89.63     27.27 o 
   1  -3  19        0.46       20.43     29.82 o 
   2  -3  19      170.35      166.57     39.19 o 
  -1  -2  19       46.84       39.84     18.64 o 
   0  -2  19       47.36       93.12     31.33 o 
   1  -2  19       17.92       15.03     25.56 o 
   2  -2  19       17.38       16.72     15.08 o 
   3  -2  19      232.82      288.32     34.72 o 
   4  -2  19       63.72       25.21     14.83 o 
  -2  -1  19      184.75      177.27     42.21 o 
  -1  -1  19       31.87       93.46     29.17 o 
   0  -1  19        4.35       14.45     14.77 o 
   1  -1  19        0.20        6.29      6.97 o 
   2  -1  19      584.51      645.68     48.17 o 
   3  -1  19        0.11       -0.95     22.75 o 
   4  -1  19      144.64      158.14     26.22 o 
   5  -1  19       76.43       56.40     29.94 o 
  -2   0  19        0.88       21.44     13.29 o 
  -1   0  19      218.43      204.94     31.31 o 
   0   0  19      127.48      102.56     20.50 o 
   1   0  19      200.90      240.09     34.05 o 
   2   0  19        0.30       23.63     10.38 o 
   3   0  19      697.77      762.89     76.53 o 
   4   0  19       27.74       39.83     15.70 o 
   5   0  19        5.23       21.82     11.41 o 
  -1   1  19      129.89       70.09     24.79 o 
   0   1  19      467.75      519.30     40.28 o 
   1   1  19      112.05       90.82     19.63 o 
   2   1  19      303.84      327.46     28.04 o 
   3   1  19       55.53       48.02     28.25 o 
   4   1  19       68.69       58.61     16.76 o 
   5   1  19      224.84      230.04     24.28 o 
   6   1  19      180.35      203.48     26.16 o 
  -3   2  19        5.28       26.65     17.49 o 
  -2   2  19        0.82       31.60     14.33 o 
  -1   2  19      220.30      245.72     38.48 o 
   0   2  19      155.19      157.48     18.20 o 
   1   2  19      265.49      300.22     31.50 o 
   2   2  19        0.67       20.73     12.78 o 
   3   2  19       13.97       29.73     18.50 o 
   4   2  19      121.41      113.40     22.43 o 
   5   2  19      201.15      194.06     25.51 o 
   6   2  19      136.84      137.08     21.61 o 
  -3   3  19        9.21       11.82      9.17 o 
  -2   3  19      115.99       74.36     21.97 o 
  -1   3  19      197.83      182.69     37.55 o 
   0   3  19      180.98      152.62     19.73 o 
   1   3  19       54.96       53.54     11.39 o 
   2   3  19       12.57       18.43      7.93 o 
   3   3  19      318.78      323.79     40.27 o 
   4   3  19      148.61      168.10     25.44 o 
   5   3  19      202.51      209.75     22.78 o 
   6   3  19       12.79       22.60     11.38 o 
  -2   4  19       95.97       79.12     24.82 o 
  -1   4  19      137.14      136.93     36.93 o 
   0   4  19       38.90       35.36      9.58 o 
   1   4  19      165.41      168.86     23.03 o 
   2   4  19       78.54       89.90     15.86 o 
   3   4  19       20.99       36.25      9.95 o 
   4   4  19      569.70      620.95     47.63 o 
   5   4  19        8.24       22.09     12.58 o 
   6   4  19       17.21        2.87      8.05 o 
  -2   5  19        4.82       10.01      8.84 o 
  -1   5  19       34.36       37.28      8.94 o 
   0   5  19       89.00       65.19     14.78 o 
   1   5  19       41.19       30.21      8.19 o 
   2   5  19       20.47       26.49      8.69 o 
   3   5  19      643.18      719.52     40.07 o 
   4   5  19      107.28      122.59     27.76 o 
   5   5  19      380.72      456.53     35.91 o 
   6   5  19        2.87       26.17      9.50 o 
  -1   6  19        1.99       16.10      8.59 o 
   0   6  19       99.45       84.35     14.11 o 
   1   6  19       11.92       10.19      4.80 o 
   2   6  19       63.56       82.12     18.57 o 
   3   6  19       24.95       45.79     10.53 o 
   4   6  19        8.40        5.01      6.23 o 
   5   6  19       18.69       15.21     13.34 o 
   6   6  19        8.35        5.34      9.10 o 
  -1   7  19        5.92       13.86      5.00 o 
   0   7  19        8.63       20.87      8.45 o 
   1   7  19      181.20      153.45     35.45 o 
   2   7  19        1.48       12.31     13.14 o 
   3   7  19       55.97       26.63     10.84 o 
   4   7  19       14.49       36.46     18.81 o 
   5   7  19       21.54       18.73      9.90 o 
   0   8  19      102.52       49.00     16.67 o 
   1   8  19        0.15       13.03      9.15 o 
   2   8  19       35.55       31.30     15.06 o 
   3   8  19        2.19       25.11     10.23 o 
   4   8  19        4.11       -4.35     10.66 o 
   5   8  19        2.11       17.65      5.87 o 
   2   9  19        4.32       -9.69      9.69 o 
   3   9  19       76.39       43.63     15.74 o 
   0  -1  20       87.20       61.64     21.01 o 
   1  -1  20       22.71        7.68      9.80 o 
   2  -1  20       32.57       20.73      8.72 o 
   3  -1  20      155.86      131.83     22.52 o 
   4  -1  20       93.87       62.22     15.31 o 
   0   0  20       57.01       55.80     19.96 o 
   1   0  20       72.32       80.53     42.98 o 
   2   0  20      167.37       97.46     20.53 o 
   3   0  20      149.35      152.82     23.18 o 
   4   0  20       71.43      107.35     32.61 o 
  -1   1  20        5.52       42.63     20.35 o 
   0   1  20      103.30       75.63     25.36 o 
   1   1  20       78.01       79.18     21.03 o 
   2   1  20      122.87       98.06     16.87 o 
   3   1  20      205.45      224.22     24.78 o 
   4   1  20        9.85       34.77     12.34 o 
   5   1  20        0.31       14.33     18.68 o 
  -2   2  20       55.96       66.80     23.38 o 
  -1   2  20        2.90       11.77     12.03 o 
   0   2  20       94.10       85.19     23.70 o 
   1   2  20       28.50       25.67      9.32 o 
   2   2  20      300.50      345.62     36.59 o 
   3   2  20       11.55       24.02      8.83 o 
   4   2  20        2.36       22.75     17.66 o 
   5   2  20       28.89       25.31     16.38 o 
  -2   3  20        1.10        6.01     10.02 o 
   0   3  20        3.64        8.36      5.28 o 
   1   3  20      285.26      334.75     28.59 o 
   2   3  20       98.35       74.36     23.88 o 
   3   3  20       81.78       56.43     14.88 o 
   4   3  20        8.89       12.14      7.87 o 
   5   3  20      130.06      127.66     28.88 o 
  -1   4  20        4.37       29.83     16.08 o 
   0   4  20      160.07      118.25     20.26 o 
   1   4  20        9.37       24.01      7.92 o 
   2   4  20       52.90       57.28     14.30 o 
   3   4  20      115.75      142.24     27.37 o 
   4   4  20      220.99      217.27     22.64 o 
   5   4  20       13.74       13.90      8.48 o 
  -1   5  20      322.99      380.42     39.85 o 
   0   5  20        6.64       11.53      5.25 o 
   1   5  20       19.61       34.67      9.03 o 
   2   5  20       26.58       37.86     11.68 o 
   3   5  20       55.22       74.72     16.78 o 
   4   5  20        6.44       50.69     46.09 o 
   5   5  20       34.87       35.79     10.98 o 
   0   6  20        2.28       16.45      8.34 o 
   1   6  20        0.68        1.16      8.79 o 
   2   6  20       95.98       92.26     18.47 o 
   3   6  20      211.68      210.19     62.57 o 
   4   6  20       14.68       25.15     12.19 o 
   5   6  20       67.81       76.54     23.68 o 
   0   7  20        0.61       21.80      4.44 o 
   1   7  20       19.66       25.78     12.41 o 
   2   7  20       60.09       39.68     12.89 o 
   3   7  20       94.70       55.56     20.48 o 
   4   7  20      243.70      180.69     59.04 o 
   2   8  20        4.80       10.59      5.99 o 
   1   0  21        1.51       22.20     17.56 o 
   2   0  21        1.75        3.88      7.53 o 
   0   1  21       11.39        4.46     10.11 o 
   1   1  21        0.71        7.76      6.03 o 
   2   1  21       56.14       67.67     24.80 o 
   3   1  21       26.04       11.67      7.50 o 
   0   2  21       54.37       53.76     20.27 o 
   1   2  21       28.84       23.54     10.09 o 
   2   2  21      370.48      419.99     47.90 o 
   3   2  21      141.49      141.80     21.84 o 
   4   2  21       45.39       54.62     15.30 o 
   0   3  21        3.10       19.77     13.87 o 
   1   3  21      189.10      222.25     29.46 o 
   2   3  21       22.06        6.67     15.32 o 
   3   3  21       13.52       12.82      8.66 o 
   4   3  21      103.76       70.38     29.03 o 
   0   4  21        7.55       20.76      9.77 o 
   1   4  21       53.88       46.75     22.13 o 
   2   4  21      174.91      139.32     34.16 o 
   3   4  21       21.25       10.73      7.51 o 
   4   4  21        1.80       12.59     12.81 o 
   0   5  21       81.92       64.04     19.89 o 
   1   5  21        7.62       16.30     20.38 o 
   2   5  21       29.83       38.26     10.52 o 
   3   5  21        2.40       17.88      7.14 o 
   4   5  21        1.45       22.07     13.02 o 
   1   6  21      149.97       69.35     22.19 o 
   3   6  21       28.17       36.43     15.25 o 
                                                 
